# Supplementary material for: Ex-situ avian sex skews: determinants and implications for conservation
Source: PeerJ. 2025 Apr 18;13:e19312. doi: 10.7717/peerj.19312 (PMC12011015; doi:10.7717/peerj.19312)
Supplement: Supplemental Information 4 — These data were used to calculate the effect of holding a population in an area outside the species’ natural range. Some identifying data (e.g., holding institution) have been removed as per permissions from Species360. [file peerj-13-19312-s004.csv]

Sort	Order	Family	Species	Genus	Common Name	IUCN	Male	Female	Other	Births	Group Male	Group Female	Group Other	Total Count	total male	total female	total	proportion (male)
56	Galliformes	Cracidae	Aburria aburri	Aburria	Wattled piping guan	Near Threatened	1	0	0	0	0	0	0	1	1	0	1	1
54	Galliformes	Cracidae	Aburria aburri	Aburria	Wattled piping guan	Near Threatened	1	1	0	0	0	0	0	2	1	1	2	0.5
55	Galliformes	Cracidae	Aburria aburri	Aburria	Wattled piping guan	Near Threatened	2	3	0	0	0	0	0	5	2	3	5	0.4
57	Galliformes	Cracidae	Aburria aburri	Aburria	Wattled piping guan	Near Threatened	0	1	0	0	0	0	0	1	0	1	1	0
58	Galliformes	Cracidae	Aburria aburri	Aburria	Wattled piping guan	Near Threatened	0	1	0	0	0	0	0	1	0	1	1	0
4226	Passeriformes	Fringillidae	Carduelis flammea	Carduelis	Common redpoll	Least Concern	0	1	0	0	0	0	0	1	0	1	1	0
174	Passeriformes	Meliphagidae	Acanthorhynchus tenuirostris	Acanthorhynchus	Eastern spinebill	Least Concern	1	1	0	0	0	0	0	2	1	1	2	0.5
1	Accipitriformes	Accipitridae	Accipiter badius	Accipiter	Shikra	Least Concern	0	0	0	0	2	2	0	2	2	2	4	0.5
2	Accipitriformes	Accipitridae	Accipiter badius	Accipiter	Shikra	Least Concern	0	0	2	0	0	0	0	2	0	0	0	9999
3	Accipitriformes	Accipitridae	Accipiter badius	Accipiter	Shikra	Least Concern	0	0	2	0	0	0	0	2	0	0	0	9999
4	Accipitriformes	Accipitridae	Accipiter brevipes	Accipiter	Levant sparrowhawk	Least Concern	0	0	1	0	0	0	0	1	0	0	0	9999
5	Accipitriformes	Accipitridae	Accipiter cirrocephalus	Accipiter	Collared sparrowhawk	Least Concern	0	0	1	0	0	0	0	1	0	0	0	9999
6	Accipitriformes	Accipitridae	Accipiter cirrocephalus	Accipiter	Collared sparrowhawk	Least Concern	0	0	1	0	0	0	0	1	0	0	0	9999
7	Accipitriformes	Accipitridae	Accipiter cooperii	Accipiter	Cooper's hawk	Least Concern	1	1	1	0	0	0	0	3	1	1	2	0.5
8	Accipitriformes	Accipitridae	Accipiter cooperii	Accipiter	Cooper's hawk	Least Concern	0	0	1	0	0	0	0	1	0	0	0	9999
9	Accipitriformes	Accipitridae	Accipiter cooperii	Accipiter	Cooper's hawk	Least Concern	0	0	2	0	0	0	0	2	0	0	0	9999
10	Accipitriformes	Accipitridae	Accipiter cooperii	Accipiter	Cooper's hawk	Least Concern	1	0	0	0	0	0	0	1	1	0	1	1
11	Accipitriformes	Accipitridae	Accipiter cooperii	Accipiter	Cooper's hawk	Least Concern	0	0	1	0	0	0	0	1	0	0	0	9999
12	Accipitriformes	Accipitridae	Accipiter cooperii	Accipiter	Cooper's hawk	Least Concern	0	0	5	0	0	0	0	5	0	0	0	9999
13	Accipitriformes	Accipitridae	Accipiter cooperii	Accipiter	Cooper's hawk	Least Concern	0	0	2	0	0	0	0	2	0	0	0	9999
14	Accipitriformes	Accipitridae	Accipiter cooperii	Accipiter	Cooper's hawk	Least Concern	0	0	1	0	0	0	0	1	0	0	0	9999
15	Accipitriformes	Accipitridae	Accipiter cooperii	Accipiter	Cooper's hawk	Least Concern	0	0	1	0	0	0	0	1	0	0	0	9999
16	Accipitriformes	Accipitridae	Accipiter cooperii	Accipiter	Cooper's hawk	Least Concern	0	0	1	0	0	0	0	1	0	0	0	9999
17	Accipitriformes	Accipitridae	Accipiter fasciatus	Accipiter	Brown goshawk	Least Concern	2	1	0	0	0	0	0	3	2	1	3	0.666666667
18	Accipitriformes	Accipitridae	Accipiter fasciatus	Accipiter	New Caledonia brown goshawk	Least Concern	0	1	1	0	0	0	0	2	0	1	1	0
19	Accipitriformes	Accipitridae	Accipiter gentilis	Accipiter	Northern goshawk	Least Concern	0	1	0	0	0	0	0	1	0	1	1	0
20	Accipitriformes	Accipitridae	Accipiter gentilis	Accipiter	Northern goshawk	Least Concern	0	1	0	0	0	0	0	1	0	1	1	0
21	Accipitriformes	Accipitridae	Accipiter gentilis	Accipiter	Northern goshawk	Least Concern	0	1	0	0	0	0	0	1	0	1	1	0
22	Accipitriformes	Accipitridae	Accipiter gentilis	Accipiter	Northern goshawk	Least Concern	0	1	0	0	0	0	0	1	0	1	1	0
23	Accipitriformes	Accipitridae	Accipiter gentilis	Accipiter	Northern goshawk	Least Concern	1	3	0	1	0	0	0	4	1	3	4	0.25
24	Accipitriformes	Accipitridae	Accipiter gentilis	Accipiter	Northern goshawk	Least Concern	0	1	0	0	0	0	0	1	0	1	1	0
25	Accipitriformes	Accipitridae	Accipiter gentilis	Accipiter	Northern goshawk	Least Concern	0	1	1	0	0	0	0	2	0	1	1	0
26	Accipitriformes	Accipitridae	Accipiter gentilis	Accipiter	Northern goshawk	Least Concern	0	1	0	0	0	0	0	1	0	1	1	0
27	Accipitriformes	Accipitridae	Accipiter gentilis	Accipiter	Northern goshawk	Least Concern	1	0	0	0	0	0	0	1	1	0	1	1
28	Accipitriformes	Accipitridae	Accipiter gentilis	Accipiter	Northern goshawk	Least Concern	1	1	0	0	0	0	0	2	1	1	2	0.5
29	Accipitriformes	Accipitridae	Accipiter gentilis	Accipiter	Northern goshawk	Least Concern	0	0	0	0	0	1	0	1	0	1	1	0
30	Accipitriformes	Accipitridae	Accipiter gentilis	Accipiter	Northern goshawk	Least Concern	4	5	1	0	0	0	0	10	4	5	9	0.444444444
31	Accipitriformes	Accipitridae	Accipiter gentilis	Accipiter	Northern goshawk	Least Concern	0	0	0	0	1	1	0	2	1	1	2	0.5
32	Accipitriformes	Accipitridae	Accipiter gentilis	Accipiter	Northern goshawk	Least Concern	0	0	1	0	0	0	0	1	0	0	0	9999
33	Accipitriformes	Accipitridae	Accipiter gentilis	Accipiter	Northern goshawk	Least Concern	1	0	0	0	0	0	0	1	1	0	1	1
34	Accipitriformes	Accipitridae	Accipiter gentilis	Accipiter	Northern goshawk	Least Concern	1	1	0	0	0	0	0	2	1	1	2	0.5
35	Accipitriformes	Accipitridae	Accipiter gentilis	Accipiter	Northern goshawk	Least Concern	1	0	0	0	0	0	0	1	1	0	1	1
36	Accipitriformes	Accipitridae	Accipiter gentilis	Accipiter	Northern goshawk	Least Concern	1	0	0	0	0	0	0	1	1	0	1	1
37	Accipitriformes	Accipitridae	Accipiter gentilis	Accipiter	Northern goshawk	Least Concern	1	0	0	0	0	0	0	1	1	0	1	1
38	Accipitriformes	Accipitridae	Accipiter gentilis	Accipiter	Northern goshawk	Least Concern	0	1	0	0	0	0	0	1	0	1	1	0
39	Accipitriformes	Accipitridae	Accipiter gentilis	Accipiter	Scandinavian goshawk	Least Concern	0	1	0	0	0	0	0	1	0	1	1	0
40	Accipitriformes	Accipitridae	Accipiter gentilis	Accipiter	Japanese goshawk	Least Concern	0	1	0	0	0	0	0	1	0	1	1	0
41	Accipitriformes	Accipitridae	Accipiter gentilis	Accipiter	Japanese goshawk	Least Concern	0	0	1	0	0	0	0	1	0	0	0	9999
42	Accipitriformes	Accipitridae	Accipiter gentilis	Accipiter	Japanese goshawk	Least Concern	0	2	0	0	0	0	0	2	0	2	2	0
43	Accipitriformes	Accipitridae	Accipiter gentilis	Accipiter	European goshawk	Least Concern	0	0	1	0	0	0	0	1	0	0	0	9999
44	Accipitriformes	Accipitridae	Accipiter gularis	Accipiter	Japanese lesser sparrowhawk	Least Concern	0	2	0	0	0	0	0	2	0	2	2	0
45	Accipitriformes	Accipitridae	Accipiter haplochrous	Accipiter	New Caledonia sparrowhawk	Near Threatened	1	2	2	2	0	0	0	5	1	2	3	0.333333333
46	Accipitriformes	Accipitridae	Accipiter nisus	Accipiter	Eurasian sparrowhawk	Least Concern	0	0	1	0	0	0	0	1	0	0	0	9999
47	Accipitriformes	Accipitridae	Accipiter nisus	Accipiter	Eurasian sparrowhawk	Least Concern	0	0	2	0	0	0	0	2	0	0	0	9999
48	Accipitriformes	Accipitridae	Accipiter nisus	Accipiter	Eurasian sparrowhawk	Least Concern	0	0	1	0	0	0	0	1	0	0	0	9999
49	Accipitriformes	Accipitridae	Accipiter nisus	Accipiter	Eurasian sparrowhawk	Least Concern	1	1	1	0	0	0	0	3	1	1	2	0.5
50	Accipitriformes	Accipitridae	Accipiter nisus	Accipiter	Eurasian sparrowhawk	Least Concern	0	0	1	0	0	0	0	1	0	0	0	9999
51	Accipitriformes	Accipitridae	Accipiter nisus	Accipiter	Eurasian sparrowhawk	Least Concern	0	0	1	0	0	0	0	1	0	0	0	9999
52	Accipitriformes	Accipitridae	Accipiter nisus	Accipiter	Eurasian sparrowhawk	Least Concern	1	0	0	0	0	0	0	1	1	0	1	1
53	Accipitriformes	Accipitridae	Accipiter nisus	Accipiter	Eurasian sparrowhawk	Least Concern	0	1	0	0	0	0	0	1	0	1	1	0
54	Accipitriformes	Accipitridae	Accipiter nisus	Accipiter	Eurasian sparrowhawk	Least Concern	1	0	0	0	0	0	0	1	1	0	1	1
55	Accipitriformes	Accipitridae	Accipiter nisus	Accipiter	Eurasian sparrowhawk	Least Concern	0	0	2	0	0	0	0	2	0	0	0	9999
56	Accipitriformes	Accipitridae	Accipiter novaehollandiae	Accipiter	White goshawk	Least Concern	0	0	1	0	0	0	0	1	0	0	0	9999
57	Accipitriformes	Accipitridae	Accipiter novaehollandiae	Accipiter	White goshawk	Least Concern	0	1	0	0	0	0	0	1	0	1	1	0
58	Accipitriformes	Accipitridae	Accipiter striatus	Accipiter	Sharp-shinned hawk	Least Concern	0	1	0	0	0	0	0	1	0	1	1	0
59	Accipitriformes	Accipitridae	Accipiter striatus	Accipiter	Sharp-shinned hawk	Least Concern	0	0	1	0	0	0	0	1	0	0	0	9999
60	Accipitriformes	Accipitridae	Accipiter striatus	Accipiter	Sharp-shinned hawk	Least Concern	0	0	2	0	0	0	0	2	0	0	0	9999
61	Accipitriformes	Accipitridae	Accipiter striatus	Accipiter	Sharp-shinned hawk	Least Concern	0	0	2	0	0	0	0	2	0	0	0	9999
62	Accipitriformes	Accipitridae	Accipiter striatus	Accipiter	Sharp-shinned hawk	Least Concern	0	0	2	0	0	0	0	2	0	0	0	9999
63	Accipitriformes	Accipitridae	Accipiter tachiro	Accipiter	African goshawk	Least Concern	0	2	0	0	0	0	0	2	0	2	2	0
64	Accipitriformes	Accipitridae	Accipiter tachiro	Accipiter	African goshawk	Least Concern	0	1	0	0	0	0	0	1	0	1	1	0
65	Accipitriformes	Accipitridae	Accipiter trivirgatus	Accipiter	Crested goshawk	Least Concern	1	0	0	0	0	0	0	1	1	0	1	1
66	Accipitriformes	Accipitridae	Accipiter trivirgatus	Accipiter	Crested goshawk	Least Concern	0	0	3	0	0	0	0	3	0	0	0	9999
447	Bucerotiformes	Bucerotidae	Aceros nipalensis	Aceros	Rufous-necked hornbill	Vulnerable	0	1	0	0	0	0	0	1	0	1	1	0
448	Bucerotiformes	Bucerotidae	Aceros nipalensis	Aceros	Rufous-necked hornbill	Vulnerable	1	0	0	0	0	0	0	1	1	0	1	1
1825	Passeriformes	Sturnidae	Acridotheres cristatellus	Acridotheres	Crested mynah	Least Concern	0	2	3	0	0	0	0	5	0	2	2	0
1826	Passeriformes	Sturnidae	Acridotheres cristatellus	Acridotheres	Crested mynah	Least Concern	0	1	1	0	0	0	0	2	0	1	1	0
1827	Passeriformes	Sturnidae	Acridotheres cristatellus	Acridotheres	Crested mynah	Least Concern	2	1	0	0	0	0	0	3	2	1	3	0.666666667
1828	Passeriformes	Sturnidae	Acridotheres cristatellus	Acridotheres	Crested mynah	Least Concern	1	2	1	1	0	0	0	4	1	2	3	0.333333333
1829	Passeriformes	Sturnidae	Acridotheres cristatellus	Acridotheres	Crested mynah	Least Concern	0	1	0	0	0	0	0	1	0	1	1	0
1830	Passeriformes	Sturnidae	Acridotheres cristatellus	Acridotheres	Crested mynah	Least Concern	0	2	5	0	0	0	0	7	0	2	2	0
1832	Passeriformes	Sturnidae	Acridotheres cristatellus	Acridotheres	Crested mynah	Least Concern	1	1	0	0	0	0	0	2	1	1	2	0.5
1834	Passeriformes	Sturnidae	Acridotheres cristatellus	Acridotheres	Crested mynah	Least Concern	4	2	3	0	0	0	0	9	4	2	6	0.666666667
1837	Passeriformes	Sturnidae	Acridotheres cristatellus	Acridotheres	Crested mynah	Least Concern	0	1	0	0	0	0	0	1	0	1	1	0
1840	Passeriformes	Sturnidae	Acridotheres fuscus	Acridotheres	Jungle mynah	Least Concern	1	1	0	0	0	0	0	2	1	1	2	0.5
1841	Passeriformes	Sturnidae	Acridotheres fuscus	Acridotheres	Jungle mynah	Least Concern	4	5	0	0	0	0	0	9	4	5	9	0.444444444
1842	Passeriformes	Sturnidae	Acridotheres fuscus	Acridotheres	Jungle mynah	Least Concern	2	5	0	0	0	0	0	7	2	5	7	0.285714286
1843	Passeriformes	Sturnidae	Acridotheres ginginianus	Acridotheres	Bank mynah	Least Concern	1	0	0	0	0	0	0	1	1	0	1	1
1844	Passeriformes	Sturnidae	Acridotheres ginginianus	Acridotheres	Bank mynah	Least Concern	6	4	0	0	0	0	0	10	6	4	10	0.6
1845	Passeriformes	Sturnidae	Acridotheres ginginianus	Acridotheres	Bank mynah	Least Concern	0	1	0	0	0	0	0	1	0	1	1	0
1846	Passeriformes	Sturnidae	Acridotheres ginginianus	Acridotheres	Bank mynah	Least Concern	0	1	8	0	0	0	0	9	0	1	1	0
1822	Passeriformes	Sturnidae	Acridotheres grandis	Acridotheres	Great mynah	Least Concern	1	1	0	0	0	0	0	2	1	1	2	0.5
1823	Passeriformes	Sturnidae	Acridotheres grandis	Acridotheres	Great mynah	Least Concern	1	0	0	0	0	0	0	1	1	0	1	1
1869	Passeriformes	Sturnidae	Sturnus melanopterus	Acridotheres	Black-winged starling	Critically Endangered	2	0	0	0	0	0	0	2	2	0	2	1
1870	Passeriformes	Sturnidae	Sturnus melanopterus	Acridotheres	Black-winged starling	Critically Endangered	0	1	0	0	0	0	0	1	0	1	1	0
1871	Passeriformes	Sturnidae	Sturnus melanopterus	Acridotheres	Black-winged starling	Critically Endangered	8	13	1	0	0	0	0	22	8	13	21	0.380952381
1872	Passeriformes	Sturnidae	Sturnus melanopterus	Acridotheres	Black-winged starling	Critically Endangered	0	1	0	0	0	0	0	1	0	1	1	0
1873	Passeriformes	Sturnidae	Sturnus melanopterus	Acridotheres	Black-winged starling	Critically Endangered	4	4	0	0	0	0	0	8	4	4	8	0.5
1856	Passeriformes	Sturnidae	Acridotheres tristis	Acridotheres	Common mynah	Least Concern	1	0	0	0	0	0	0	1	1	0	1	1
1857	Passeriformes	Sturnidae	Acridotheres tristis	Acridotheres	Common mynah	Least Concern	1	1	6	0	0	0	0	8	1	1	2	0.5
1863	Passeriformes	Sturnidae	Acridotheres tristis	Acridotheres	Common mynah	Least Concern	1	1	0	0	0	0	0	2	1	1	2	0.5
1867	Passeriformes	Sturnidae	Acridotheres tristis	Acridotheres	Common mynah	Least Concern	1	0	0	0	0	0	0	1	1	0	1	1
5596	Passeriformes	Acrocephalidae	Acrocephalus australis	Acrocephalus	Reed warbler	Least Concern	2	1	5	5	0	0	0	8	2	1	3	0.666666667
670	Galliformes	Numididae	Acryllium vulturinum	Acryllium	Vulturine guineafowl	Least Concern	0	2	0	0	0	0	0	2	0	2	2	0
671	Galliformes	Numididae	Acryllium vulturinum	Acryllium	Vulturine guineafowl	Least Concern	2	0	2	0	0	0	0	4	2	0	2	1
672	Galliformes	Numididae	Acryllium vulturinum	Acryllium	Vulturine guineafowl	Least Concern	1	0	4	0	0	0	0	5	1	0	1	1
676	Galliformes	Numididae	Acryllium vulturinum	Acryllium	Vulturine guineafowl	Least Concern	1	0	0	0	0	0	0	1	1	0	1	1
677	Galliformes	Numididae	Acryllium vulturinum	Acryllium	Vulturine guineafowl	Least Concern	1	0	0	0	0	0	0	1	1	0	1	1
678	Galliformes	Numididae	Acryllium vulturinum	Acryllium	Vulturine guineafowl	Least Concern	1	0	0	0	0	0	0	1	1	0	1	1
684	Galliformes	Numididae	Acryllium vulturinum	Acryllium	Vulturine guineafowl	Least Concern	2	0	0	0	0	0	0	2	2	0	2	1
689	Galliformes	Numididae	Acryllium vulturinum	Acryllium	Vulturine guineafowl	Least Concern	3	0	0	0	0	0	0	3	3	0	3	1
697	Galliformes	Numididae	Acryllium vulturinum	Acryllium	Vulturine guineafowl	Least Concern	2	0	0	0	0	0	0	2	2	0	2	1
698	Galliformes	Numididae	Acryllium vulturinum	Acryllium	Vulturine guineafowl	Least Concern	3	0	0	0	0	0	0	3	3	0	3	1
701	Galliformes	Numididae	Acryllium vulturinum	Acryllium	Vulturine guineafowl	Least Concern	1	0	0	0	0	0	0	1	1	0	1	1
709	Galliformes	Numididae	Acryllium vulturinum	Acryllium	Vulturine guineafowl	Least Concern	2	0	0	0	0	0	0	2	2	0	2	1
722	Galliformes	Numididae	Acryllium vulturinum	Acryllium	Vulturine guineafowl	Least Concern	1	0	0	0	0	0	0	1	1	0	1	1
724	Galliformes	Numididae	Acryllium vulturinum	Acryllium	Vulturine guineafowl	Least Concern	1	0	0	0	0	0	0	1	1	0	1	1
727	Galliformes	Numididae	Acryllium vulturinum	Acryllium	Vulturine guineafowl	Least Concern	3	0	0	0	0	0	2	5	3	0	3	1
733	Galliformes	Numididae	Acryllium vulturinum	Acryllium	Vulturine guineafowl	Least Concern	1	0	0	0	0	0	0	1	1	0	1	1
734	Galliformes	Numididae	Acryllium vulturinum	Acryllium	Vulturine guineafowl	Least Concern	4	0	0	0	0	0	0	4	4	0	4	1
740	Galliformes	Numididae	Acryllium vulturinum	Acryllium	Vulturine guineafowl	Least Concern	4	0	0	0	0	0	0	4	4	0	4	1
744	Galliformes	Numididae	Acryllium vulturinum	Acryllium	Vulturine guineafowl	Least Concern	8	1	0	0	0	0	0	9	8	1	9	0.888888889
700	Galliformes	Numididae	Acryllium vulturinum	Acryllium	Vulturine guineafowl	Least Concern	5	1	5	0	0	0	0	11	5	1	6	0.833333333
693	Galliformes	Numididae	Acryllium vulturinum	Acryllium	Vulturine guineafowl	Least Concern	12	4	0	0	0	0	0	16	12	4	16	0.75
704	Galliformes	Numididae	Acryllium vulturinum	Acryllium	Vulturine guineafowl	Least Concern	3	1	0	0	0	0	0	4	3	1	4	0.75
675	Galliformes	Numididae	Acryllium vulturinum	Acryllium	Vulturine guineafowl	Least Concern	2	1	0	0	0	0	0	3	2	1	3	0.666666667
696	Galliformes	Numididae	Acryllium vulturinum	Acryllium	Vulturine guineafowl	Least Concern	2	1	0	0	0	0	0	3	2	1	3	0.666666667
703	Galliformes	Numididae	Acryllium vulturinum	Acryllium	Vulturine guineafowl	Least Concern	2	1	0	1	0	0	0	3	2	1	3	0.666666667
711	Galliformes	Numididae	Acryllium vulturinum	Acryllium	Vulturine guineafowl	Least Concern	2	1	1	0	0	0	0	4	2	1	3	0.666666667
725	Galliformes	Numididae	Acryllium vulturinum	Acryllium	Vulturine guineafowl	Least Concern	2	1	0	0	0	0	0	3	2	1	3	0.666666667
746	Galliformes	Numididae	Acryllium vulturinum	Acryllium	Vulturine guineafowl	Least Concern	2	1	0	0	0	0	0	3	2	1	3	0.666666667
679	Galliformes	Numididae	Acryllium vulturinum	Acryllium	Vulturine guineafowl	Least Concern	3	2	0	0	0	0	0	5	3	2	5	0.6
685	Galliformes	Numididae	Acryllium vulturinum	Acryllium	Vulturine guineafowl	Least Concern	3	2	0	0	0	0	0	5	3	2	5	0.6
737	Galliformes	Numididae	Acryllium vulturinum	Acryllium	Vulturine guineafowl	Least Concern	3	2	0	0	0	0	0	5	3	2	5	0.6
673	Galliformes	Numididae	Acryllium vulturinum	Acryllium	Vulturine guineafowl	Least Concern	1	1	0	0	0	0	0	2	1	1	2	0.5
680	Galliformes	Numididae	Acryllium vulturinum	Acryllium	Vulturine guineafowl	Least Concern	0	0	0	0	1	1	14	16	1	1	2	0.5
683	Galliformes	Numididae	Acryllium vulturinum	Acryllium	Vulturine guineafowl	Least Concern	1	2	0	0	2	1	0	6	3	3	6	0.5
688	Galliformes	Numididae	Acryllium vulturinum	Acryllium	Vulturine guineafowl	Least Concern	1	1	0	0	0	0	0	2	1	1	2	0.5
691	Galliformes	Numididae	Acryllium vulturinum	Acryllium	Vulturine guineafowl	Least Concern	1	1	2	0	0	0	0	4	1	1	2	0.5
699	Galliformes	Numididae	Acryllium vulturinum	Acryllium	Vulturine guineafowl	Least Concern	1	1	0	0	0	0	0	2	1	1	2	0.5
714	Galliformes	Numididae	Acryllium vulturinum	Acryllium	Vulturine guineafowl	Least Concern	1	1	0	0	0	0	0	2	1	1	2	0.5
716	Galliformes	Numididae	Acryllium vulturinum	Acryllium	Vulturine guineafowl	Least Concern	1	1	0	0	0	0	0	2	1	1	2	0.5
717	Galliformes	Numididae	Acryllium vulturinum	Acryllium	Vulturine guineafowl	Least Concern	1	1	0	0	0	0	0	2	1	1	2	0.5
719	Galliformes	Numididae	Acryllium vulturinum	Acryllium	Vulturine guineafowl	Least Concern	1	1	0	0	0	0	0	2	1	1	2	0.5
720	Galliformes	Numididae	Acryllium vulturinum	Acryllium	Vulturine guineafowl	Least Concern	0	0	0	0	1	1	9	11	1	1	2	0.5
723	Galliformes	Numididae	Acryllium vulturinum	Acryllium	Vulturine guineafowl	Least Concern	1	1	0	0	0	0	0	2	1	1	2	0.5
728	Galliformes	Numididae	Acryllium vulturinum	Acryllium	Vulturine guineafowl	Least Concern	1	1	0	0	0	0	0	2	1	1	2	0.5
731	Galliformes	Numididae	Acryllium vulturinum	Acryllium	Vulturine guineafowl	Least Concern	1	1	0	0	0	0	0	2	1	1	2	0.5
732	Galliformes	Numididae	Acryllium vulturinum	Acryllium	Vulturine guineafowl	Least Concern	1	1	0	0	0	0	0	2	1	1	2	0.5
735	Galliformes	Numididae	Acryllium vulturinum	Acryllium	Vulturine guineafowl	Least Concern	1	1	5	5	0	0	0	7	1	1	2	0.5
738	Galliformes	Numididae	Acryllium vulturinum	Acryllium	Vulturine guineafowl	Least Concern	1	1	0	0	0	0	0	2	1	1	2	0.5
739	Galliformes	Numididae	Acryllium vulturinum	Acryllium	Vulturine guineafowl	Least Concern	1	1	0	0	0	0	0	2	1	1	2	0.5
743	Galliformes	Numididae	Acryllium vulturinum	Acryllium	Vulturine guineafowl	Least Concern	1	1	0	0	0	0	0	2	1	1	2	0.5
745	Galliformes	Numididae	Acryllium vulturinum	Acryllium	Vulturine guineafowl	Least Concern	1	1	0	0	0	0	0	2	1	1	2	0.5
749	Galliformes	Numididae	Acryllium vulturinum	Acryllium	Vulturine guineafowl	Least Concern	2	2	2	0	0	0	0	6	2	2	4	0.5
686	Galliformes	Numididae	Acryllium vulturinum	Acryllium	Vulturine guineafowl	Least Concern	3	4	0	0	0	0	0	7	3	4	7	0.428571429
729	Galliformes	Numididae	Acryllium vulturinum	Acryllium	Vulturine guineafowl	Least Concern	2	3	0	2	0	0	0	5	2	3	5	0.4
736	Galliformes	Numididae	Acryllium vulturinum	Acryllium	Vulturine guineafowl	Least Concern	2	3	0	0	0	0	0	5	2	3	5	0.4
718	Galliformes	Numididae	Acryllium vulturinum	Acryllium	Vulturine guineafowl	Least Concern	4	7	0	0	0	0	0	11	4	7	11	0.363636364
687	Galliformes	Numididae	Acryllium vulturinum	Acryllium	Vulturine guineafowl	Least Concern	1	2	0	0	0	0	0	3	1	2	3	0.333333333
692	Galliformes	Numididae	Acryllium vulturinum	Acryllium	Vulturine guineafowl	Least Concern	1	2	1	0	0	0	0	4	1	2	3	0.333333333
702	Galliformes	Numididae	Acryllium vulturinum	Acryllium	Vulturine guineafowl	Least Concern	1	2	0	0	0	0	0	3	1	2	3	0.333333333
706	Galliformes	Numididae	Acryllium vulturinum	Acryllium	Vulturine guineafowl	Least Concern	1	2	0	0	0	0	0	3	1	2	3	0.333333333
713	Galliformes	Numididae	Acryllium vulturinum	Acryllium	Vulturine guineafowl	Least Concern	1	2	0	0	0	0	0	3	1	2	3	0.333333333
747	Galliformes	Numididae	Acryllium vulturinum	Acryllium	Vulturine guineafowl	Least Concern	1	3	0	0	0	0	0	4	1	3	4	0.25
748	Galliformes	Numididae	Acryllium vulturinum	Acryllium	Vulturine guineafowl	Least Concern	1	3	0	0	0	0	0	4	1	3	4	0.25
694	Galliformes	Numididae	Acryllium vulturinum	Acryllium	Vulturine guineafowl	Least Concern	1	4	0	0	0	0	0	5	1	4	5	0.2
682	Galliformes	Numididae	Acryllium vulturinum	Acryllium	Vulturine guineafowl	Least Concern	0	1	10	0	0	0	0	11	0	1	1	0
690	Galliformes	Numididae	Acryllium vulturinum	Acryllium	Vulturine guineafowl	Least Concern	0	2	0	0	0	0	0	2	0	2	2	0
695	Galliformes	Numididae	Acryllium vulturinum	Acryllium	Vulturine guineafowl	Least Concern	0	1	0	0	0	0	0	1	0	1	1	0
712	Galliformes	Numididae	Acryllium vulturinum	Acryllium	Vulturine guineafowl	Least Concern	0	1	0	0	0	0	0	1	0	1	1	0
726	Galliformes	Numididae	Acryllium vulturinum	Acryllium	Vulturine guineafowl	Least Concern	0	1	0	0	0	0	0	1	0	1	1	0
730	Galliformes	Numididae	Acryllium vulturinum	Acryllium	Vulturine guineafowl	Least Concern	0	2	0	0	0	0	0	2	0	2	2	0
741	Galliformes	Numididae	Acryllium vulturinum	Acryllium	Vulturine guineafowl	Least Concern	0	1	0	0	0	0	0	1	0	1	1	0
742	Galliformes	Numididae	Acryllium vulturinum	Acryllium	Vulturine guineafowl	Least Concern	0	1	0	0	0	0	0	1	0	1	1	0
717	Charadriiformes	Scolopacidae	Actitis hypoleucos	Actitis	Common sandpiper	Least Concern	0	0	1	0	0	0	0	1	0	0	0	9999
718	Charadriiformes	Scolopacidae	Actitis hypoleucos	Actitis	Common sandpiper	Least Concern	1	0	0	0	0	0	0	1	1	0	1	1
719	Charadriiformes	Scolopacidae	Actitis hypoleucos	Actitis	Common sandpiper	Least Concern	2	1	0	0	0	0	0	3	2	1	3	0.666666667
720	Charadriiformes	Scolopacidae	Actitis hypoleucos	Actitis	Common sandpiper	Least Concern	1	0	0	0	0	0	0	1	1	0	1	1
721	Charadriiformes	Scolopacidae	Actitis hypoleucos	Actitis	Common sandpiper	Least Concern	1	1	0	0	0	0	0	2	1	1	2	0.5
722	Charadriiformes	Scolopacidae	Actitis hypoleucos	Actitis	Common sandpiper	Least Concern	2	3	0	0	0	0	0	5	2	3	5	0.4
699	Charadriiformes	Jacanidae	Actophilornis africanus	Actophilornis	African jacana	Least Concern	0	0	5	0	0	0	0	5	0	0	0	9999
700	Charadriiformes	Jacanidae	Actophilornis africanus	Actophilornis	African jacana	Least Concern	0	1	0	0	0	0	0	1	0	1	1	0
701	Charadriiformes	Jacanidae	Actophilornis africanus	Actophilornis	African jacana	Least Concern	1	3	0	0	0	0	0	4	1	3	4	0.25
702	Charadriiformes	Jacanidae	Actophilornis africanus	Actophilornis	African jacana	Least Concern	0	1	0	0	0	0	0	1	0	1	1	0
703	Charadriiformes	Jacanidae	Actophilornis africanus	Actophilornis	African jacana	Least Concern	1	0	0	0	0	0	0	1	1	0	1	1
704	Charadriiformes	Jacanidae	Actophilornis africanus	Actophilornis	African jacana	Least Concern	0	3	0	0	0	0	0	3	0	3	3	0
705	Charadriiformes	Jacanidae	Actophilornis africanus	Actophilornis	African jacana	Least Concern	1	0	0	0	0	0	0	1	1	0	1	1
1269	Passeriformes	Aegithalidae	Aegithalos caudatus	Aegithalos	Long-tailed tit	Least Concern	1	1	0	0	0	0	0	2	1	1	2	0.5
1270	Passeriformes	Aegithalidae	Aegithalos caudatus	Aegithalos	Long-tailed tit	Least Concern	0	1	0	0	0	1	0	2	0	2	2	0
1271	Passeriformes	Aegithalidae	Aegithalos caudatus	Aegithalos	Long-tailed tit	Least Concern	5	5	0	0	0	0	0	10	5	5	10	0.5
380	Strigiformes	Strigidae	Aegolius acadicus	Aegolius	Northern saw-whet owl	Least Concern	0	0	1	0	0	0	0	1	0	0	0	9999
381	Strigiformes	Strigidae	Aegolius acadicus	Aegolius	Northern saw-whet owl	Least Concern	0	0	1	0	0	0	0	1	0	0	0	9999
382	Strigiformes	Strigidae	Aegolius acadicus	Aegolius	Northern saw-whet owl	Least Concern	0	0	3	0	0	0	0	3	0	0	0	9999
383	Strigiformes	Strigidae	Aegolius acadicus	Aegolius	Northern saw-whet owl	Least Concern	1	0	0	0	0	0	0	1	1	0	1	1
384	Strigiformes	Strigidae	Aegolius acadicus	Aegolius	Northern saw-whet owl	Least Concern	0	0	1	0	0	0	0	1	0	0	0	9999
385	Strigiformes	Strigidae	Aegolius acadicus	Aegolius	Northern saw-whet owl	Least Concern	0	1	0	0	0	0	0	1	0	1	1	0
386	Strigiformes	Strigidae	Aegolius funereus	Aegolius	Boreal owl	Least Concern	1	1	0	0	0	0	0	2	1	1	2	0.5
387	Strigiformes	Strigidae	Aegolius funereus	Aegolius	Boreal owl	Least Concern	1	1	0	0	0	0	0	2	1	1	2	0.5
388	Strigiformes	Strigidae	Aegolius funereus	Aegolius	Boreal owl	Least Concern	0	0	1	0	0	0	0	1	0	0	0	9999
389	Strigiformes	Strigidae	Aegolius funereus	Aegolius	Boreal owl	Least Concern	1	0	0	0	0	0	0	1	1	0	1	1
390	Strigiformes	Strigidae	Aegolius funereus	Aegolius	Boreal owl	Least Concern	1	1	0	0	0	0	0	2	1	1	2	0.5
391	Strigiformes	Strigidae	Aegolius funereus	Aegolius	Boreal owl	Least Concern	2	2	0	0	0	0	0	4	2	2	4	0.5
392	Strigiformes	Strigidae	Aegolius funereus	Aegolius	Boreal owl	Least Concern	1	1	0	0	0	0	0	2	1	1	2	0.5
393	Strigiformes	Strigidae	Aegolius funereus	Aegolius	Boreal owl	Least Concern	1	0	0	0	0	0	0	1	1	0	1	1
394	Strigiformes	Strigidae	Aegolius funereus	Aegolius	Boreal owl	Least Concern	1	1	0	0	0	0	0	2	1	1	2	0.5
395	Strigiformes	Strigidae	Aegolius funereus	Aegolius	Boreal owl	Least Concern	0	1	0	0	0	0	0	1	0	1	1	0
396	Strigiformes	Strigidae	Aegolius funereus	Aegolius	Boreal owl	Least Concern	2	2	0	0	0	0	0	4	2	2	4	0.5
397	Strigiformes	Strigidae	Aegolius funereus	Aegolius	Boreal owl	Least Concern	1	1	0	0	0	0	0	2	1	1	2	0.5
398	Strigiformes	Strigidae	Aegolius funereus	Aegolius	Boreal owl	Least Concern	2	2	0	0	0	0	0	4	2	2	4	0.5
399	Strigiformes	Strigidae	Aegolius funereus	Aegolius	Boreal owl	Least Concern	0	1	0	0	0	0	0	1	0	1	1	0
400	Strigiformes	Strigidae	Aegolius funereus	Aegolius	Boreal owl	Least Concern	1	0	0	0	0	0	0	1	1	0	1	1
401	Strigiformes	Strigidae	Aegolius funereus	Aegolius	Boreal owl	Least Concern	2	0	0	0	0	0	0	2	2	0	2	1
402	Strigiformes	Strigidae	Aegolius funereus	Aegolius	Boreal owl	Least Concern	1	0	0	0	0	0	0	1	1	0	1	1
403	Strigiformes	Strigidae	Aegolius funereus	Aegolius	Boreal owl	Least Concern	1	0	0	0	0	0	0	1	1	0	1	1
404	Strigiformes	Strigidae	Aegolius funereus	Aegolius	Boreal owl	Least Concern	1	1	3	0	0	0	0	5	1	1	2	0.5
405	Strigiformes	Strigidae	Aegolius funereus	Aegolius	Boreal owl	Least Concern	0	0	1	0	0	0	0	1	0	0	0	9999
406	Strigiformes	Strigidae	Aegolius funereus	Aegolius	Boreal owl	Least Concern	0	0	0	0	2	3	0	5	2	3	5	0.4
407	Strigiformes	Strigidae	Aegolius funereus	Aegolius	Boreal owl	Least Concern	0	0	1	0	0	0	1	2	0	0	0	9999
408	Strigiformes	Strigidae	Aegolius funereus	Aegolius	Boreal owl	Least Concern	0	0	0	0	1	1	0	2	1	1	2	0.5
409	Strigiformes	Strigidae	Aegolius funereus	Aegolius	Boreal owl	Least Concern	0	1	0	0	0	0	0	1	0	1	1	0
410	Strigiformes	Strigidae	Aegolius funereus	Aegolius	Boreal owl	Least Concern	2	0	0	0	0	0	0	2	2	0	2	1
411	Strigiformes	Strigidae	Aegolius funereus	Aegolius	Boreal owl	Least Concern	1	1	0	0	0	0	0	2	1	1	2	0.5
412	Strigiformes	Strigidae	Aegolius funereus	Aegolius	Boreal owl	Least Concern	1	0	0	0	0	0	0	1	1	0	1	1
148	Caprimulgiformes	Aegothelidae	Aegotheles cristatus	Aegotheles	Australian owlet-nightjar	Least Concern	0	0	3	0	0	0	0	3	0	0	0	9999
149	Caprimulgiformes	Aegothelidae	Aegotheles cristatus	Aegotheles	Australian owlet-nightjar	Least Concern	1	0	0	0	0	0	0	1	1	0	1	1
150	Caprimulgiformes	Aegothelidae	Aegotheles cristatus	Aegotheles	Tasmanian owlet-nightjar	Least Concern	0	0	1	0	0	0	0	1	0	0	0	9999
67	Accipitriformes	Accipitridae	Aegypius monachus	Aegypius	Cinereous vulture	9999	0	1	0	0	0	0	0	1	0	1	1	0
68	Accipitriformes	Accipitridae	Aegypius monachus	Aegypius	Cinereous vulture	9999	0	1	0	0	0	0	0	1	0	1	1	0
69	Accipitriformes	Accipitridae	Aegypius monachus	Aegypius	Cinereous vulture	Near Threatened	0	3	0	0	0	0	0	3	0	3	3	0
70	Accipitriformes	Accipitridae	Aegypius monachus	Aegypius	Cinereous vulture	Near Threatened	0	0	3	0	0	0	0	3	0	0	0	9999
71	Accipitriformes	Accipitridae	Aegypius monachus	Aegypius	Cinereous vulture	Near Threatened	0	2	0	0	0	0	4	6	0	2	2	0
72	Accipitriformes	Accipitridae	Aegypius monachus	Aegypius	Cinereous vulture	Near Threatened	0	0	4	0	0	0	0	4	0	0	0	9999
73	Accipitriformes	Accipitridae	Aegypius monachus	Aegypius	Cinereous vulture	Near Threatened	4	7	2	0	0	0	0	13	4	7	11	0.363636364
74	Accipitriformes	Accipitridae	Aegypius monachus	Aegypius	Cinereous vulture	Near Threatened	0	1	0	0	0	0	0	1	0	1	1	0
75	Accipitriformes	Accipitridae	Aegypius monachus	Aegypius	Cinereous vulture	Near Threatened	1	0	1	0	0	0	0	2	1	0	1	1
76	Accipitriformes	Accipitridae	Aegypius monachus	Aegypius	Cinereous vulture	Near Threatened	2	2	0	0	0	0	0	4	2	2	4	0.5
77	Accipitriformes	Accipitridae	Aegypius monachus	Aegypius	Cinereous vulture	Near Threatened	1	0	1	0	0	0	0	2	1	0	1	1
78	Accipitriformes	Accipitridae	Aegypius monachus	Aegypius	Cinereous vulture	Near Threatened	2	0	0	0	0	0	0	2	2	0	2	1
79	Accipitriformes	Accipitridae	Aegypius monachus	Aegypius	Cinereous vulture	Near Threatened	2	0	0	0	0	0	0	2	2	0	2	1
80	Accipitriformes	Accipitridae	Aegypius monachus	Aegypius	Cinereous vulture	Near Threatened	0	0	1	0	0	0	0	1	0	0	0	9999
81	Accipitriformes	Accipitridae	Aegypius monachus	Aegypius	Cinereous vulture	Near Threatened	1	2	0	0	0	0	0	3	1	2	3	0.333333333
82	Accipitriformes	Accipitridae	Aegypius monachus	Aegypius	Cinereous vulture	Near Threatened	0	4	4	0	0	0	0	8	0	4	4	0
83	Accipitriformes	Accipitridae	Aegypius monachus	Aegypius	Cinereous vulture	Near Threatened	1	2	0	0	0	0	0	3	1	2	3	0.333333333
84	Accipitriformes	Accipitridae	Aegypius monachus	Aegypius	Cinereous vulture	Near Threatened	1	0	0	0	0	0	0	1	1	0	1	1
85	Accipitriformes	Accipitridae	Aegypius monachus	Aegypius	Cinereous vulture	Near Threatened	1	0	0	0	0	0	0	1	1	0	1	1
86	Accipitriformes	Accipitridae	Aegypius monachus	Aegypius	Cinereous vulture	Near Threatened	1	0	0	0	0	0	0	1	1	0	1	1
87	Accipitriformes	Accipitridae	Aegypius monachus	Aegypius	Cinereous vulture	Near Threatened	1	1	0	0	0	0	0	2	1	1	2	0.5
88	Accipitriformes	Accipitridae	Aegypius monachus	Aegypius	Cinereous vulture	Near Threatened	0	2	0	1	0	0	0	2	0	2	2	0
89	Accipitriformes	Accipitridae	Aegypius monachus	Aegypius	Cinereous vulture	Near Threatened	13	13	0	3	0	0	0	26	13	13	26	0.5
90	Accipitriformes	Accipitridae	Aegypius monachus	Aegypius	Cinereous vulture	Near Threatened	1	1	0	0	0	0	0	2	1	1	2	0.5
91	Accipitriformes	Accipitridae	Aegypius monachus	Aegypius	Cinereous vulture	Near Threatened	2	2	0	0	0	0	0	4	2	2	4	0.5
92	Accipitriformes	Accipitridae	Aegypius monachus	Aegypius	Cinereous vulture	Near Threatened	1	1	0	0	0	0	0	2	1	1	2	0.5
93	Accipitriformes	Accipitridae	Aegypius monachus	Aegypius	Cinereous vulture	Near Threatened	1	1	0	0	0	0	0	2	1	1	2	0.5
94	Accipitriformes	Accipitridae	Aegypius monachus	Aegypius	Cinereous vulture	Near Threatened	2	2	0	0	0	0	0	4	2	2	4	0.5
95	Accipitriformes	Accipitridae	Aegypius monachus	Aegypius	Cinereous vulture	Near Threatened	2	2	0	0	0	0	0	4	2	2	4	0.5
96	Accipitriformes	Accipitridae	Aegypius monachus	Aegypius	Cinereous vulture	Near Threatened	1	1	0	0	0	0	0	2	1	1	2	0.5
97	Accipitriformes	Accipitridae	Aegypius monachus	Aegypius	Cinereous vulture	Near Threatened	3	3	1	0	0	0	0	7	3	3	6	0.5
98	Accipitriformes	Accipitridae	Aegypius monachus	Aegypius	Cinereous vulture	Near Threatened	3	3	0	0	0	0	0	6	3	3	6	0.5
99	Accipitriformes	Accipitridae	Aegypius monachus	Aegypius	Cinereous vulture	Near Threatened	1	1	0	0	0	0	0	2	1	1	2	0.5
100	Accipitriformes	Accipitridae	Aegypius monachus	Aegypius	Cinereous vulture	Near Threatened	1	1	0	0	0	0	0	2	1	1	2	0.5
101	Accipitriformes	Accipitridae	Aegypius monachus	Aegypius	Cinereous vulture	Near Threatened	1	1	0	0	0	0	0	2	1	1	2	0.5
102	Accipitriformes	Accipitridae	Aegypius monachus	Aegypius	Cinereous vulture	Near Threatened	3	2	0	0	0	0	0	5	3	2	5	0.6
103	Accipitriformes	Accipitridae	Aegypius monachus	Aegypius	Cinereous vulture	Near Threatened	1	1	0	0	0	0	0	2	1	1	2	0.5
104	Accipitriformes	Accipitridae	Aegypius monachus	Aegypius	Cinereous vulture	Near Threatened	1	1	0	0	0	0	0	2	1	1	2	0.5
105	Accipitriformes	Accipitridae	Aegypius monachus	Aegypius	Cinereous vulture	Near Threatened	1	1	0	0	0	0	0	2	1	1	2	0.5
106	Accipitriformes	Accipitridae	Aegypius monachus	Aegypius	Cinereous vulture	Near Threatened	1	2	0	0	0	0	0	3	1	2	3	0.333333333
107	Accipitriformes	Accipitridae	Aegypius monachus	Aegypius	Cinereous vulture	Near Threatened	1	1	0	0	0	0	0	2	1	1	2	0.5
108	Accipitriformes	Accipitridae	Aegypius monachus	Aegypius	Cinereous vulture	Near Threatened	2	2	0	0	0	0	0	4	2	2	4	0.5
109	Accipitriformes	Accipitridae	Aegypius monachus	Aegypius	Cinereous vulture	Near Threatened	1	1	0	0	0	0	0	2	1	1	2	0.5
110	Accipitriformes	Accipitridae	Aegypius monachus	Aegypius	Cinereous vulture	Near Threatened	1	1	0	0	0	0	0	2	1	1	2	0.5
111	Accipitriformes	Accipitridae	Aegypius monachus	Aegypius	Cinereous vulture	Near Threatened	5	8	0	0	0	0	0	13	5	8	13	0.384615385
112	Accipitriformes	Accipitridae	Aegypius monachus	Aegypius	Cinereous vulture	Near Threatened	1	1	0	0	0	0	0	2	1	1	2	0.5
113	Accipitriformes	Accipitridae	Aegypius monachus	Aegypius	Cinereous vulture	Near Threatened	1	1	0	0	0	0	0	2	1	1	2	0.5
114	Accipitriformes	Accipitridae	Aegypius monachus	Aegypius	Cinereous vulture	Near Threatened	1	1	0	0	0	0	0	2	1	1	2	0.5
115	Accipitriformes	Accipitridae	Aegypius monachus	Aegypius	Cinereous vulture	Near Threatened	1	2	0	0	0	0	0	3	1	2	3	0.333333333
116	Accipitriformes	Accipitridae	Aegypius monachus	Aegypius	Cinereous vulture	Near Threatened	1	1	0	0	0	0	0	2	1	1	2	0.5
117	Accipitriformes	Accipitridae	Aegypius monachus	Aegypius	Cinereous vulture	Near Threatened	4	2	1	0	0	0	0	7	4	2	6	0.666666667
118	Accipitriformes	Accipitridae	Aegypius monachus	Aegypius	Cinereous vulture	Near Threatened	1	1	0	0	0	0	0	2	1	1	2	0.5
119	Accipitriformes	Accipitridae	Aegypius monachus	Aegypius	Cinereous vulture	Near Threatened	1	1	0	0	0	0	0	2	1	1	2	0.5
120	Accipitriformes	Accipitridae	Aegypius monachus	Aegypius	Cinereous vulture	Near Threatened	0	0	4	0	0	0	0	4	0	0	0	9999
121	Accipitriformes	Accipitridae	Aegypius monachus	Aegypius	Cinereous vulture	Near Threatened	1	2	0	0	0	0	0	3	1	2	3	0.333333333
122	Accipitriformes	Accipitridae	Aegypius monachus	Aegypius	Cinereous vulture	Near Threatened	2	1	0	0	0	0	0	3	2	1	3	0.666666667
123	Accipitriformes	Accipitridae	Aegypius monachus	Aegypius	Cinereous vulture	Near Threatened	1	0	0	0	0	0	0	1	1	0	1	1
124	Accipitriformes	Accipitridae	Aegypius monachus	Aegypius	Cinereous vulture	Near Threatened	2	0	0	0	0	0	0	2	2	0	2	1
125	Accipitriformes	Accipitridae	Aegypius monachus	Aegypius	Cinereous vulture	Near Threatened	1	2	0	0	0	0	0	3	1	2	3	0.333333333
126	Accipitriformes	Accipitridae	Aegypius monachus	Aegypius	Cinereous vulture	Near Threatened	2	3	0	0	0	0	0	5	2	3	5	0.4
127	Accipitriformes	Accipitridae	Aegypius monachus	Aegypius	Cinereous vulture	Near Threatened	1	1	0	0	0	0	0	2	1	1	2	0.5
128	Accipitriformes	Accipitridae	Aegypius monachus	Aegypius	Cinereous vulture	Near Threatened	0	1	0	0	0	0	0	1	0	1	1	0
129	Accipitriformes	Accipitridae	Aegypius monachus	Aegypius	Cinereous vulture	Near Threatened	1	1	0	0	0	0	0	2	1	1	2	0.5
130	Accipitriformes	Accipitridae	Aegypius monachus	Aegypius	Cinereous vulture	Near Threatened	1	0	0	0	0	0	0	1	1	0	1	1
131	Accipitriformes	Accipitridae	Aegypius monachus	Aegypius	Cinereous vulture	Near Threatened	0	2	0	0	0	0	0	2	0	2	2	0
132	Accipitriformes	Accipitridae	Aegypius monachus	Aegypius	Cinereous vulture	Near Threatened	1	1	0	0	0	0	0	2	1	1	2	0.5
133	Accipitriformes	Accipitridae	Aegypius monachus	Aegypius	Cinereous vulture	Near Threatened	1	1	0	1	0	0	0	2	1	1	2	0.5
134	Accipitriformes	Accipitridae	Aegypius monachus	Aegypius	Cinereous vulture	Near Threatened	1	1	0	0	0	0	0	2	1	1	2	0.5
135	Accipitriformes	Accipitridae	Aegypius monachus	Aegypius	Cinereous vulture	Near Threatened	0	1	0	0	0	0	0	1	0	1	1	0
136	Accipitriformes	Accipitridae	Aegypius monachus	Aegypius	Cinereous vulture	Near Threatened	1	1	0	0	0	0	0	2	1	1	2	0.5
137	Accipitriformes	Accipitridae	Aegypius monachus	Aegypius	Cinereous vulture	Near Threatened	0	2	0	0	0	0	0	2	0	2	2	0
138	Accipitriformes	Accipitridae	Aegypius monachus	Aegypius	Cinereous vulture	Near Threatened	1	2	0	0	0	0	0	3	1	2	3	0.333333333
139	Accipitriformes	Accipitridae	Aegypius monachus	Aegypius	Cinereous vulture	Near Threatened	1	1	0	0	0	0	0	2	1	1	2	0.5
140	Accipitriformes	Accipitridae	Aegypius monachus	Aegypius	Cinereous vulture	Near Threatened	1	1	0	0	0	0	0	2	1	1	2	0.5
141	Accipitriformes	Accipitridae	Aegypius monachus	Aegypius	Cinereous vulture	Near Threatened	4	4	0	0	0	0	0	8	4	4	8	0.5
142	Accipitriformes	Accipitridae	Aegypius monachus	Aegypius	Cinereous vulture	Near Threatened	1	1	0	0	0	0	0	2	1	1	2	0.5
143	Accipitriformes	Accipitridae	Aegypius monachus	Aegypius	Cinereous vulture	Near Threatened	0	1	0	0	0	0	0	1	0	1	1	0
144	Accipitriformes	Accipitridae	Aegypius monachus	Aegypius	Cinereous vulture	Near Threatened	1	1	0	0	0	0	0	2	1	1	2	0.5
145	Accipitriformes	Accipitridae	Aegypius monachus	Aegypius	Cinereous vulture	Near Threatened	1	1	0	0	0	0	0	2	1	1	2	0.5
146	Accipitriformes	Accipitridae	Aegypius monachus	Aegypius	Cinereous vulture	Near Threatened	1	1	0	0	0	0	0	2	1	1	2	0.5
147	Accipitriformes	Accipitridae	Aegypius monachus	Aegypius	Cinereous vulture	Near Threatened	1	1	0	0	0	0	0	2	1	1	2	0.5
148	Accipitriformes	Accipitridae	Aegypius monachus	Aegypius	Cinereous vulture	Near Threatened	5	1	0	0	0	0	0	6	5	1	6	0.833333333
1	Galliformes	Megapodiidae	Aepypodius bruijnii	Aepypodius	Bruijn's brush turkey	Endangered	0	2	0	0	0	0	0	2	0	2	2	0
1095	Charadriiformes	Alcidae	Aethia psittacula	Aethia	Parakeet auklet	Least Concern	1	0	0	0	0	0	0	1	1	0	1	1
3325	Galliformes	Phasianidae	Afropavo congensis	Afropavo	Congo peacock	Vulnerable	1	0	0	0	0	0	0	1	1	0	1	1
3326	Galliformes	Phasianidae	Afropavo congensis	Afropavo	Congo peacock	Vulnerable	1	0	0	0	0	0	0	1	1	0	1	1
3331	Galliformes	Phasianidae	Afropavo congensis	Afropavo	Congo peacock	Vulnerable	1	0	0	0	0	0	0	1	1	0	1	1
3332	Galliformes	Phasianidae	Afropavo congensis	Afropavo	Congo peacock	Vulnerable	1	0	0	0	0	0	0	1	1	0	1	1
3333	Galliformes	Phasianidae	Afropavo congensis	Afropavo	Congo peacock	Vulnerable	1	0	0	0	0	0	0	1	1	0	1	1
3334	Galliformes	Phasianidae	Afropavo congensis	Afropavo	Congo peacock	Vulnerable	1	0	0	0	0	0	0	1	1	0	1	1
3339	Galliformes	Phasianidae	Afropavo congensis	Afropavo	Congo peacock	Vulnerable	1	0	0	0	0	0	0	1	1	0	1	1
3342	Galliformes	Phasianidae	Afropavo congensis	Afropavo	Congo peacock	Vulnerable	1	0	0	0	0	0	0	1	1	0	1	1
3335	Galliformes	Phasianidae	Afropavo congensis	Afropavo	Congo peacock	Vulnerable	3	1	0	0	0	0	0	4	3	1	4	0.75
3338	Galliformes	Phasianidae	Afropavo congensis	Afropavo	Congo peacock	Vulnerable	2	1	0	0	0	0	0	3	2	1	3	0.666666667
3330	Galliformes	Phasianidae	Afropavo congensis	Afropavo	Congo peacock	Vulnerable	5	3	0	3	0	0	0	8	5	3	8	0.625
3323	Galliformes	Phasianidae	Afropavo congensis	Afropavo	Congo peacock	Vulnerable	2	2	0	0	0	0	0	4	2	2	4	0.5
3324	Galliformes	Phasianidae	Afropavo congensis	Afropavo	Congo peacock	Vulnerable	1	1	0	0	0	0	0	2	1	1	2	0.5
3327	Galliformes	Phasianidae	Afropavo congensis	Afropavo	Congo peacock	Vulnerable	2	2	0	0	0	0	0	4	2	2	4	0.5
3328	Galliformes	Phasianidae	Afropavo congensis	Afropavo	Congo peacock	Vulnerable	1	1	0	0	0	0	0	2	1	1	2	0.5
3329	Galliformes	Phasianidae	Afropavo congensis	Afropavo	Congo peacock	Vulnerable	1	1	0	0	0	0	0	2	1	1	2	0.5
3336	Galliformes	Phasianidae	Afropavo congensis	Afropavo	Congo peacock	Vulnerable	1	1	0	0	0	0	0	2	1	1	2	0.5
3337	Galliformes	Phasianidae	Afropavo congensis	Afropavo	Congo peacock	Vulnerable	1	1	0	0	0	0	0	2	1	1	2	0.5
3341	Galliformes	Phasianidae	Afropavo congensis	Afropavo	Congo peacock	Vulnerable	1	2	0	0	0	0	0	3	1	2	3	0.333333333
3340	Galliformes	Phasianidae	Afropavo congensis	Afropavo	Congo peacock	Vulnerable	1	4	0	0	0	0	0	5	1	4	5	0.2
2285	Psittaciformes	Psittacidae	Agapornis canus	Agapornis	Grey-headed lovebird	Least Concern	2	4	0	0	0	0	0	6	2	4	6	0.333333333
2286	Psittaciformes	Psittacidae	Agapornis canus	Agapornis	Grey-headed lovebird	Least Concern	5	3	5	3	0	0	0	13	5	3	8	0.625
2287	Psittaciformes	Psittacidae	Agapornis canus	Agapornis	Grey-headed lovebird	Least Concern	1	1	0	0	0	0	0	2	1	1	2	0.5
2288	Psittaciformes	Psittacidae	Agapornis canus	Agapornis	Grey-headed lovebird	Least Concern	3	1	0	0	0	0	0	4	3	1	4	0.75
2291	Psittaciformes	Psittacidae	Agapornis canus	Agapornis	Grey-headed lovebird	Least Concern	3	0	0	0	10	2	0	15	13	2	15	0.866666667
2292	Psittaciformes	Psittacidae	Agapornis canus	Agapornis	Grey-headed lovebird	Least Concern	13	6	2	0	5	17	17	60	18	23	41	0.43902439
2293	Psittaciformes	Psittacidae	Agapornis canus	Agapornis	Grey-headed lovebird	Least Concern	2	0	0	0	0	0	0	2	2	0	2	1
2294	Psittaciformes	Psittacidae	Agapornis canus	Agapornis	Grey-headed lovebird	Least Concern	1	1	0	1	0	0	0	2	1	1	2	0.5
2299	Psittaciformes	Psittacidae	Agapornis fischeri	Agapornis	Fischer's lovebird	Near Threatened	0	0	0	0	11	10	15	36	11	10	21	0.523809524
2301	Psittaciformes	Psittacidae	Agapornis fischeri	Agapornis	Fischer's lovebird	Near Threatened	23	7	27	12	0	0	0	57	23	7	30	0.766666667
2303	Psittaciformes	Psittacidae	Agapornis fischeri	Agapornis	Fischer's lovebird	Near Threatened	1	0	0	0	0	0	0	1	1	0	1	1
2304	Psittaciformes	Psittacidae	Agapornis fischeri	Agapornis	Fischer's lovebird	Near Threatened	5	5	3	0	0	0	0	13	5	5	10	0.5
2309	Psittaciformes	Psittacidae	Agapornis fischeri	Agapornis	Fischer's lovebird	Near Threatened	1	0	0	0	0	0	0	1	1	0	1	1
2311	Psittaciformes	Psittacidae	Agapornis fischeri	Agapornis	Fischer's lovebird	Near Threatened	1	2	0	0	0	0	0	3	1	2	3	0.333333333
2313	Psittaciformes	Psittacidae	Agapornis fischeri	Agapornis	Fischer's lovebird	Near Threatened	1	0	2	0	0	0	0	3	1	0	1	1
2315	Psittaciformes	Psittacidae	Agapornis fischeri	Agapornis	Fischer's lovebird	Near Threatened	1	2	1	5	0	0	23	27	1	2	3	0.333333333
2320	Psittaciformes	Psittacidae	Agapornis fischeri	Agapornis	Fischer's lovebird	Near Threatened	4	4	93	43	0	0	0	101	4	4	8	0.5
2322	Psittaciformes	Psittacidae	Agapornis fischeri	Agapornis	Fischer's lovebird	Near Threatened	1	1	0	0	0	0	0	2	1	1	2	0.5
2323	Psittaciformes	Psittacidae	Agapornis fischeri	Agapornis	Fischer's lovebird	Near Threatened	1	0	5	0	0	0	0	6	1	0	1	1
2326	Psittaciformes	Psittacidae	Agapornis fischeri	Agapornis	Fischer's lovebird	Near Threatened	0	0	0	0	5	5	10	20	5	5	10	0.5
2329	Psittaciformes	Psittacidae	Agapornis fischeri	Agapornis	Fischer's lovebird	Near Threatened	1	2	0	0	0	0	0	3	1	2	3	0.333333333
2330	Psittaciformes	Psittacidae	Agapornis fischeri	Agapornis	Fischer's lovebird	Near Threatened	13	8	0	0	0	0	0	21	13	8	21	0.619047619
2333	Psittaciformes	Psittacidae	Agapornis fischeri	Agapornis	Fischer's lovebird	Near Threatened	0	0	0	0	0	1	0	1	0	1	1	0
2336	Psittaciformes	Psittacidae	Agapornis fischeri	Agapornis	Fischer's lovebird	Near Threatened	4	4	11	0	0	0	0	19	4	4	8	0.5
2338	Psittaciformes	Psittacidae	Agapornis fischeri	Agapornis	Fischer's lovebird	Near Threatened	0	0	0	0	10	9	10	29	10	9	19	0.526315789
2339	Psittaciformes	Psittacidae	Agapornis fischeri	Agapornis	Fischer's lovebird	Near Threatened	0	0	0	0	8	8	1	17	8	8	16	0.5
2340	Psittaciformes	Psittacidae	Agapornis fischeri	Agapornis	Fischer's lovebird	Near Threatened	0	0	0	0	7	14	13	34	7	14	21	0.333333333
2341	Psittaciformes	Psittacidae	Agapornis fischeri	Agapornis	Fischer's lovebird	Near Threatened	2	2	0	0	2	2	11	19	4	4	8	0.5
2342	Psittaciformes	Psittacidae	Agapornis fischeri	Agapornis	Fischer's lovebird	Near Threatened	2	0	0	0	0	0	0	2	2	0	2	1
2343	Psittaciformes	Psittacidae	Agapornis fischeri	Agapornis	Fischer's lovebird	Near Threatened	1	1	0	0	0	0	0	2	1	1	2	0.5
2353	Psittaciformes	Psittacidae	Agapornis fischeri	Agapornis	Fischer's lovebird	Near Threatened	0	49	1	0	0	0	0	50	0	49	49	0
2354	Psittaciformes	Psittacidae	Agapornis fischeri	Agapornis	Fischer's lovebird	Near Threatened	1	4	0	0	0	0	0	5	1	4	5	0.2
2355	Psittaciformes	Psittacidae	Agapornis fischeri	Agapornis	Fischer's lovebird	Near Threatened	6	7	8	0	0	0	51	72	6	7	13	0.461538462
2356	Psittaciformes	Psittacidae	Agapornis fischeri	Agapornis	Fischer's lovebird	Near Threatened	7	6	1	1	0	0	0	14	7	6	13	0.538461538
2357	Psittaciformes	Psittacidae	Agapornis fischeri	Agapornis	Fischer's lovebird	Near Threatened	2	4	0	2	0	0	0	6	2	4	6	0.333333333
2364	Psittaciformes	Psittacidae	Agapornis lilianae	Agapornis	Nyasa lovebird	Near Threatened	1	3	0	0	0	0	0	4	1	3	4	0.25
2365	Psittaciformes	Psittacidae	Agapornis lilianae	Agapornis	Nyasa lovebird	Near Threatened	2	1	2	0	0	0	0	5	2	1	3	0.666666667
2371	Psittaciformes	Psittacidae	Agapornis lilianae	Agapornis	Nyasa lovebird	Near Threatened	2	2	111	27	0	0	0	115	2	2	4	0.5
2372	Psittaciformes	Psittacidae	Agapornis lilianae	Agapornis	Nyasa lovebird	Near Threatened	5	5	0	0	0	0	0	10	5	5	10	0.5
2373	Psittaciformes	Psittacidae	Agapornis lilianae	Agapornis	Nyasa lovebird	Near Threatened	17	24	2	5	0	0	0	43	17	24	41	0.414634146
2375	Psittaciformes	Psittacidae	Agapornis nigrigenis	Agapornis	Black-cheeked lovebird	Vulnerable	9	8	0	0	0	0	0	17	9	8	17	0.529411765
2377	Psittaciformes	Psittacidae	Agapornis nigrigenis	Agapornis	Black-cheeked lovebird	Vulnerable	0	1	38	2	0	0	0	39	0	1	1	0
2379	Psittaciformes	Psittacidae	Agapornis nigrigenis	Agapornis	Black-cheeked lovebird	Vulnerable	21	11	2	3	0	0	0	34	21	11	32	0.65625
2380	Psittaciformes	Psittacidae	Agapornis nigrigenis	Agapornis	Black-cheeked lovebird	Vulnerable	17	19	50	0	0	0	0	86	17	19	36	0.472222222
2382	Psittaciformes	Psittacidae	Agapornis nigrigenis	Agapornis	Black-cheeked lovebird	Vulnerable	3	3	0	0	0	0	0	6	3	3	6	0.5
2383	Psittaciformes	Psittacidae	Agapornis nigrigenis	Agapornis	Black-cheeked lovebird	Vulnerable	3	4	0	0	0	0	0	7	3	4	7	0.428571429
2384	Psittaciformes	Psittacidae	Agapornis nigrigenis	Agapornis	Black-cheeked lovebird	Vulnerable	4	3	0	0	0	0	0	7	4	3	7	0.571428571
2385	Psittaciformes	Psittacidae	Agapornis nigrigenis	Agapornis	Black-cheeked lovebird	Vulnerable	4	5	0	4	0	0	0	9	4	5	9	0.444444444
2386	Psittaciformes	Psittacidae	Agapornis nigrigenis	Agapornis	Black-cheeked lovebird	Vulnerable	47	35	37	39	0	0	0	119	47	35	82	0.573170732
2387	Psittaciformes	Psittacidae	Agapornis nigrigenis	Agapornis	Black-cheeked lovebird	Vulnerable	5	6	5	5	0	0	0	16	5	6	11	0.454545455
2388	Psittaciformes	Psittacidae	Agapornis nigrigenis	Agapornis	Black-cheeked lovebird	Vulnerable	2	5	13	9	0	0	0	20	2	5	7	0.285714286
2389	Psittaciformes	Psittacidae	Agapornis nigrigenis	Agapornis	Black-cheeked lovebird	Vulnerable	2	2	0	0	0	0	0	4	2	2	4	0.5
2391	Psittaciformes	Psittacidae	Agapornis nigrigenis	Agapornis	Black-cheeked lovebird	Vulnerable	3	5	159	40	0	0	0	167	3	5	8	0.375
2392	Psittaciformes	Psittacidae	Agapornis nigrigenis	Agapornis	Black-cheeked lovebird	Vulnerable	3	0	0	0	0	0	0	3	3	0	3	1
2394	Psittaciformes	Psittacidae	Agapornis nigrigenis	Agapornis	Black-cheeked lovebird	Vulnerable	10	10	0	8	0	0	0	20	10	10	20	0.5
2395	Psittaciformes	Psittacidae	Agapornis nigrigenis	Agapornis	Black-cheeked lovebird	Vulnerable	17	22	0	19	0	0	0	39	17	22	39	0.435897436
2396	Psittaciformes	Psittacidae	Agapornis nigrigenis	Agapornis	Black-cheeked lovebird	Vulnerable	1	4	0	0	0	0	0	5	1	4	5	0.2
2398	Psittaciformes	Psittacidae	Agapornis nigrigenis	Agapornis	Black-cheeked lovebird	Vulnerable	2	2	5	5	0	0	0	9	2	2	4	0.5
2399	Psittaciformes	Psittacidae	Agapornis nigrigenis	Agapornis	Black-cheeked lovebird	Vulnerable	0	0	0	0	6	4	0	10	6	4	10	0.6
2400	Psittaciformes	Psittacidae	Agapornis nigrigenis	Agapornis	Black-cheeked lovebird	Vulnerable	6	7	0	0	0	0	0	13	6	7	13	0.461538462
2403	Psittaciformes	Psittacidae	Agapornis nigrigenis	Agapornis	Black-cheeked lovebird	Vulnerable	9	4	6	4	0	0	0	19	9	4	13	0.692307692
2404	Psittaciformes	Psittacidae	Agapornis nigrigenis	Agapornis	Black-cheeked lovebird	Vulnerable	4	3	0	0	0	0	0	7	4	3	7	0.571428571
2406	Psittaciformes	Psittacidae	Agapornis nigrigenis	Agapornis	Black-cheeked lovebird	Vulnerable	2	4	13	0	0	0	11	30	2	4	6	0.333333333
2407	Psittaciformes	Psittacidae	Agapornis nigrigenis	Agapornis	Black-cheeked lovebird	Vulnerable	0	0	0	0	17	20	2	39	17	20	37	0.459459459
2408	Psittaciformes	Psittacidae	Agapornis nigrigenis	Agapornis	Black-cheeked lovebird	Vulnerable	7	3	32	13	0	0	0	42	7	3	10	0.7
2409	Psittaciformes	Psittacidae	Agapornis nigrigenis	Agapornis	Black-cheeked lovebird	Vulnerable	22	21	0	1	0	0	0	43	22	21	43	0.511627907
2411	Psittaciformes	Psittacidae	Agapornis nigrigenis	Agapornis	Black-cheeked lovebird	Vulnerable	41	40	7	6	0	0	0	88	41	40	81	0.50617284
2412	Psittaciformes	Psittacidae	Agapornis nigrigenis	Agapornis	Black-cheeked lovebird	Vulnerable	30	28	1	12	0	0	0	59	30	28	58	0.517241379
2413	Psittaciformes	Psittacidae	Agapornis nigrigenis	Agapornis	Black-cheeked lovebird	Vulnerable	1	1	0	0	0	0	0	2	1	1	2	0.5
2415	Psittaciformes	Psittacidae	Agapornis nigrigenis	Agapornis	Black-cheeked lovebird	Vulnerable	13	10	27	23	0	0	0	50	13	10	23	0.565217391
2416	Psittaciformes	Psittacidae	Agapornis nigrigenis	Agapornis	Black-cheeked lovebird	Vulnerable	4	4	0	0	0	0	0	8	4	4	8	0.5
2417	Psittaciformes	Psittacidae	Agapornis nigrigenis	Agapornis	Black-cheeked lovebird	Vulnerable	1	1	0	0	0	0	0	2	1	1	2	0.5
2418	Psittaciformes	Psittacidae	Agapornis nigrigenis	Agapornis	Black-cheeked lovebird	Vulnerable	6	9	0	0	0	0	0	15	6	9	15	0.4
2419	Psittaciformes	Psittacidae	Agapornis nigrigenis	Agapornis	Black-cheeked lovebird	Vulnerable	10	8	0	0	0	0	0	18	10	8	18	0.555555556
2424	Psittaciformes	Psittacidae	Agapornis nigrigenis	Agapornis	Black-cheeked lovebird	Vulnerable	4	2	1	1	0	0	0	7	4	2	6	0.666666667
2425	Psittaciformes	Psittacidae	Agapornis nigrigenis	Agapornis	Black-cheeked lovebird	Vulnerable	4	11	0	0	0	0	0	15	4	11	15	0.266666667
2426	Psittaciformes	Psittacidae	Agapornis personatus	Agapornis	Yellow-collared lovebird	Least Concern	2	1	2	0	0	0	0	5	2	1	3	0.666666667
2427	Psittaciformes	Psittacidae	Agapornis personatus	Agapornis	Yellow-collared lovebird	Least Concern	0	0	0	0	1	2	1	4	1	2	3	0.333333333
2428	Psittaciformes	Psittacidae	Agapornis personatus	Agapornis	Yellow-collared lovebird	Least Concern	0	0	0	0	14	14	12	40	14	14	28	0.5
2430	Psittaciformes	Psittacidae	Agapornis personatus	Agapornis	Yellow-collared lovebird	Least Concern	1	2	0	0	0	0	0	3	1	2	3	0.333333333
2434	Psittaciformes	Psittacidae	Agapornis personatus	Agapornis	Yellow-collared lovebird	Least Concern	2	2	9	6	0	0	0	13	2	2	4	0.5
2435	Psittaciformes	Psittacidae	Agapornis personatus	Agapornis	Yellow-collared lovebird	Least Concern	0	0	0	0	11	12	0	23	11	12	23	0.47826087
2437	Psittaciformes	Psittacidae	Agapornis personatus	Agapornis	Yellow-collared lovebird	Least Concern	1	0	0	0	0	0	0	1	1	0	1	1
2440	Psittaciformes	Psittacidae	Agapornis personatus	Agapornis	Yellow-collared lovebird	Least Concern	0	0	0	0	6	6	18	30	6	6	12	0.5
2441	Psittaciformes	Psittacidae	Agapornis personatus	Agapornis	Yellow-collared lovebird	Least Concern	3	0	0	0	0	0	0	3	3	0	3	1
2442	Psittaciformes	Psittacidae	Agapornis personatus	Agapornis	Yellow-collared lovebird	Least Concern	5	3	0	0	0	0	0	8	5	3	8	0.625
2445	Psittaciformes	Psittacidae	Agapornis personatus	Agapornis	Yellow-collared lovebird	Least Concern	1	1	0	0	0	0	0	2	1	1	2	0.5
2446	Psittaciformes	Psittacidae	Agapornis personatus	Agapornis	Yellow-collared lovebird	Least Concern	0	1	0	0	0	0	0	1	0	1	1	0
2448	Psittaciformes	Psittacidae	Agapornis personatus	Agapornis	Yellow-collared lovebird	Least Concern	2	2	0	0	0	0	0	4	2	2	4	0.5
2449	Psittaciformes	Psittacidae	Agapornis personatus	Agapornis	Yellow-collared lovebird	Least Concern	1	0	0	0	0	2	0	3	1	2	3	0.333333333
2450	Psittaciformes	Psittacidae	Agapornis personatus	Agapornis	Yellow-collared lovebird	Least Concern	0	0	0	0	4	1	2	7	4	1	5	0.8
2451	Psittaciformes	Psittacidae	Agapornis personatus	Agapornis	Yellow-collared lovebird	Least Concern	0	0	0	0	2	1	0	3	2	1	3	0.666666667
2453	Psittaciformes	Psittacidae	Agapornis personatus	Agapornis	Yellow-collared lovebird	Least Concern	0	0	0	0	2	2	3	7	2	2	4	0.5
2455	Psittaciformes	Psittacidae	Agapornis personatus	Agapornis	Yellow-collared lovebird	Least Concern	3	3	10	3	0	0	0	16	3	3	6	0.5
2465	Psittaciformes	Psittacidae	Agapornis pullarius	Agapornis	Red-headed lovebird	Least Concern	1	0	0	0	0	0	0	1	1	0	1	1
2470	Psittaciformes	Psittacidae	Agapornis roseicollis	Agapornis	Peach-faced lovebird	Least Concern	3	3	7	0	0	0	0	13	3	3	6	0.5
2471	Psittaciformes	Psittacidae	Agapornis roseicollis	Agapornis	Peach-faced lovebird	Least Concern	0	0	0	0	4	6	2	12	4	6	10	0.4
2472	Psittaciformes	Psittacidae	Agapornis roseicollis	Agapornis	Peach-faced lovebird	Least Concern	0	0	0	0	11	7	0	18	11	7	18	0.611111111
2482	Psittaciformes	Psittacidae	Agapornis roseicollis	Agapornis	Peach-faced lovebird	Least Concern	1	0	0	0	0	0	0	1	1	0	1	1
2483	Psittaciformes	Psittacidae	Agapornis roseicollis	Agapornis	Peach-faced lovebird	Least Concern	2	1	0	0	2	2	1	8	4	3	7	0.571428571
2487	Psittaciformes	Psittacidae	Agapornis roseicollis	Agapornis	Peach-faced lovebird	Least Concern	0	0	0	0	24	33	0	57	24	33	57	0.421052632
2488	Psittaciformes	Psittacidae	Agapornis roseicollis	Agapornis	Peach-faced lovebird	Least Concern	1	0	0	0	0	0	0	1	1	0	1	1
2492	Psittaciformes	Psittacidae	Agapornis roseicollis	Agapornis	Peach-faced lovebird	Least Concern	0	0	0	0	8	10	0	18	8	10	18	0.444444444
2496	Psittaciformes	Psittacidae	Agapornis roseicollis	Agapornis	Peach-faced lovebird	Least Concern	0	1	4	0	0	0	0	5	0	1	1	0
2500	Psittaciformes	Psittacidae	Agapornis roseicollis	Agapornis	Peach-faced lovebird	Least Concern	1	1	0	0	0	0	27	29	1	1	2	0.5
2504	Psittaciformes	Psittacidae	Agapornis roseicollis	Agapornis	Peach-faced lovebird	Least Concern	0	1	0	0	0	0	0	1	0	1	1	0
2508	Psittaciformes	Psittacidae	Agapornis roseicollis	Agapornis	Peach-faced lovebird	Least Concern	24	16	2	8	0	0	0	42	24	16	40	0.6
2511	Psittaciformes	Psittacidae	Agapornis roseicollis	Agapornis	Peach-faced lovebird	Least Concern	0	0	0	0	4	4	0	6	4	4	8	0.5
2513	Psittaciformes	Psittacidae	Agapornis roseicollis	Agapornis	Peach-faced lovebird	Least Concern	0	0	0	0	5	4	24	33	5	4	9	0.555555556
2517	Psittaciformes	Psittacidae	Agapornis roseicollis	Agapornis	Peach-faced lovebird	Least Concern	1	1	0	0	0	0	0	2	1	1	2	0.5
2518	Psittaciformes	Psittacidae	Agapornis roseicollis	Agapornis	Peach-faced lovebird	Least Concern	1	2	10	0	0	0	0	13	1	2	3	0.333333333
2520	Psittaciformes	Psittacidae	Agapornis roseicollis	Agapornis	Peach-faced lovebird	Least Concern	0	0	0	0	7	6	14	27	7	6	13	0.538461538
2521	Psittaciformes	Psittacidae	Agapornis roseicollis	Agapornis	Peach-faced lovebird	Least Concern	0	0	0	0	1	0	0	1	1	0	1	1
2522	Psittaciformes	Psittacidae	Agapornis roseicollis	Agapornis	Peach-faced lovebird	Least Concern	0	0	0	0	5	9	23	37	5	9	14	0.357142857
2523	Psittaciformes	Psittacidae	Agapornis roseicollis	Agapornis	Peach-faced lovebird	Least Concern	0	0	0	0	6	15	17	38	6	15	21	0.285714286
2524	Psittaciformes	Psittacidae	Agapornis roseicollis	Agapornis	Peach-faced lovebird	Least Concern	1	1	0	0	1	1	7	11	2	2	4	0.5
2525	Psittaciformes	Psittacidae	Agapornis roseicollis	Agapornis	Peach-faced lovebird	Least Concern	0	0	0	0	8	13	10	31	8	13	21	0.380952381
2526	Psittaciformes	Psittacidae	Agapornis roseicollis	Agapornis	Peach-faced lovebird	Least Concern	0	0	0	0	5	8	2	15	5	8	13	0.384615385
2527	Psittaciformes	Psittacidae	Agapornis roseicollis	Agapornis	Peach-faced lovebird	Least Concern	1	0	0	0	0	0	0	1	1	0	1	1
2534	Psittaciformes	Psittacidae	Agapornis roseicollis	Agapornis	Peach-faced lovebird	Least Concern	0	0	0	0	2	2	10	14	2	2	4	0.5
2536	Psittaciformes	Psittacidae	Agapornis roseicollis	Agapornis	Peach-faced lovebird	Least Concern	1	1	0	0	0	0	0	2	1	1	2	0.5
2538	Psittaciformes	Psittacidae	Agapornis roseicollis	Agapornis	Peach-faced lovebird	Least Concern	2	6	0	0	0	0	0	8	2	6	8	0.25
2540	Psittaciformes	Psittacidae	Agapornis roseicollis	Agapornis	Peach-faced lovebird	Least Concern	1	0	29	0	0	0	0	30	1	0	1	1
2541	Psittaciformes	Psittacidae	Agapornis roseicollis	Agapornis	Peach-faced lovebird	Least Concern	1	0	0	0	0	0	0	1	1	0	1	1
2551	Psittaciformes	Psittacidae	Agapornis taranta	Agapornis	Black-winged lovebird	Least Concern	2	1	1	0	0	0	0	4	2	1	3	0.666666667
2552	Psittaciformes	Psittacidae	Agapornis taranta	Agapornis	Black-winged lovebird	Least Concern	5	2	0	0	0	0	0	7	5	2	7	0.714285714
2553	Psittaciformes	Psittacidae	Agapornis taranta	Agapornis	Black-winged lovebird	Least Concern	5	3	1	2	0	0	0	9	5	3	8	0.625
2554	Psittaciformes	Psittacidae	Agapornis taranta	Agapornis	Black-winged lovebird	Least Concern	4	2	5	5	0	0	0	11	4	2	6	0.666666667
2555	Psittaciformes	Psittacidae	Agapornis taranta	Agapornis	Black-winged lovebird	Least Concern	1	1	0	0	0	0	0	2	1	1	2	0.5
2556	Psittaciformes	Psittacidae	Agapornis taranta	Agapornis	Black-winged lovebird	Least Concern	3	5	0	0	0	0	0	8	3	5	8	0.375
2557	Psittaciformes	Psittacidae	Agapornis taranta	Agapornis	Black-winged lovebird	Least Concern	2	2	0	0	0	0	0	4	2	2	4	0.5
4502	Passeriformes	Icteridae	Agelaius phoeniceus	Agelaius	Red-winged blackbird	Least Concern	34	9	0	0	0	0	0	43	34	9	43	0.790697674
4503	Passeriformes	Icteridae	Agelaius phoeniceus	Agelaius	Red-winged blackbird	Least Concern	1	5	0	0	0	0	0	6	1	5	6	0.166666667
4504	Passeriformes	Icteridae	Agelaius phoeniceus	Agelaius	Red-winged blackbird	Least Concern	2	2	0	0	0	0	0	4	2	2	4	0.5
4505	Passeriformes	Icteridae	Agelaius phoeniceus	Agelaius	Red-winged blackbird	Least Concern	1	1	0	0	0	0	0	2	1	1	2	0.5
4506	Passeriformes	Icteridae	Agelaius phoeniceus	Agelaius	Red-winged blackbird	Least Concern	1	1	0	0	0	0	0	2	1	1	2	0.5
4507	Passeriformes	Icteridae	Agelaius phoeniceus	Agelaius	Red-winged blackbird	Least Concern	0	1	0	0	0	0	0	1	0	1	1	0
4509	Passeriformes	Icteridae	Agelaius phoeniceus	Agelaius	Red-winged blackbird	Least Concern	0	1	0	0	0	0	0	1	0	1	1	0
134	Passeriformes	Ptilonorhynchidae	Ailuroedus buccoides	Ailuroedus	White-eared catbird	Least Concern	1	0	0	0	0	0	0	1	1	0	1	1
135	Passeriformes	Ptilonorhynchidae	Ailuroedus buccoides	Ailuroedus	White-eared catbird	Least Concern	1	0	0	0	0	0	0	1	1	0	1	1
136	Passeriformes	Ptilonorhynchidae	Ailuroedus buccoides	Ailuroedus	White-eared catbird	Least Concern	0	3	0	0	0	0	0	3	0	3	3	0
137	Passeriformes	Ptilonorhynchidae	Ailuroedus buccoides	Ailuroedus	White-eared catbird	Least Concern	0	2	0	0	0	0	0	2	0	2	2	0
138	Passeriformes	Ptilonorhynchidae	Ailuroedus buccoides	Ailuroedus	White-eared catbird	Least Concern	1	0	0	0	0	0	0	1	1	0	1	1
139	Passeriformes	Ptilonorhynchidae	Ailuroedus buccoides	Ailuroedus	White-eared catbird	Least Concern	1	0	0	0	0	0	0	1	1	0	1	1
140	Passeriformes	Ptilonorhynchidae	Ailuroedus crassirostris	Ailuroedus	Green catbird	Least Concern	1	1	0	0	0	0	0	2	1	1	2	0.5
141	Passeriformes	Ptilonorhynchidae	Ailuroedus crassirostris	Ailuroedus	Green catbird	Least Concern	1	0	0	0	0	0	0	1	1	0	1	1
142	Passeriformes	Ptilonorhynchidae	Ailuroedus crassirostris	Ailuroedus	Green catbird	Least Concern	2	1	0	0	0	0	0	3	2	1	3	0.666666667
143	Passeriformes	Ptilonorhynchidae	Ailuroedus crassirostris	Ailuroedus	Green catbird	Least Concern	1	1	0	0	0	0	0	2	1	1	2	0.5
144	Passeriformes	Ptilonorhynchidae	Ailuroedus crassirostris	Ailuroedus	Green catbird	Least Concern	0	1	0	0	0	0	0	1	0	1	1	0
2329	Anseriformes	Anatidae	Aix sponsa	Aix	Wood duck	9999	1	1	0	0	0	0	0	2	1	1	2	0.5
2330	Anseriformes	Anatidae	Aix sponsa	Aix	Wood duck	9999	1	7	0	0	0	0	0	8	1	7	8	0.125
2331	Anseriformes	Anatidae	Aix sponsa	Aix	Wood duck	9999	1	0	0	0	0	0	0	1	1	0	1	1
2332	Anseriformes	Anatidae	Aix sponsa	Aix	Wood duck	9999	0	1	0	0	0	0	0	1	0	1	1	0
2333	Anseriformes	Anatidae	Aix sponsa	Aix	Wood duck	9999	1	0	0	0	0	0	0	1	1	0	1	1
2334	Anseriformes	Anatidae	Aix sponsa	Aix	Wood duck	9999	1	1	0	0	0	0	0	2	1	1	2	0.5
2335	Anseriformes	Anatidae	Aix galericulata	Aix	Mandarin duck	Least Concern	7	1	0	0	0	0	0	8	7	1	8	0.875
2336	Anseriformes	Anatidae	Aix galericulata	Aix	Mandarin duck	Least Concern	0	1	0	0	0	0	0	1	0	1	1	0
2337	Anseriformes	Anatidae	Aix galericulata	Aix	Mandarin duck	Least Concern	0	3	0	0	0	0	0	3	0	3	3	0
2338	Anseriformes	Anatidae	Aix galericulata	Aix	Mandarin duck	Least Concern	14	12	0	0	0	0	0	26	14	12	26	0.538461538
2339	Anseriformes	Anatidae	Aix galericulata	Aix	Mandarin duck	Least Concern	1	2	0	0	0	0	0	3	1	2	3	0.333333333
2340	Anseriformes	Anatidae	Aix galericulata	Aix	Mandarin duck	Least Concern	4	0	0	0	0	0	0	4	4	0	4	1
2341	Anseriformes	Anatidae	Aix galericulata	Aix	Mandarin duck	Least Concern	2	2	1	0	0	0	0	5	2	2	4	0.5
2342	Anseriformes	Anatidae	Aix galericulata	Aix	Mandarin duck	Least Concern	3	2	0	0	0	0	10	15	3	2	5	0.6
2343	Anseriformes	Anatidae	Aix galericulata	Aix	Mandarin duck	Least Concern	0	0	0	0	8	7	2	17	8	7	15	0.533333333
2344	Anseriformes	Anatidae	Aix galericulata	Aix	Mandarin duck	Least Concern	0	0	0	0	0	0	14	14	0	0	0	9999
2345	Anseriformes	Anatidae	Aix galericulata	Aix	Mandarin duck	Least Concern	1	1	4	0	0	0	0	6	1	1	2	0.5
2346	Anseriformes	Anatidae	Aix galericulata	Aix	Mandarin duck	Least Concern	6	5	0	20	0	0	8	19	6	5	11	0.545454545
2347	Anseriformes	Anatidae	Aix galericulata	Aix	Mandarin duck	Least Concern	1	2	0	0	0	0	0	3	1	2	3	0.333333333
2348	Anseriformes	Anatidae	Aix galericulata	Aix	Mandarin duck	Least Concern	1	1	0	0	0	0	0	2	1	1	2	0.5
2349	Anseriformes	Anatidae	Aix galericulata	Aix	Mandarin duck	Least Concern	2	1	0	0	0	0	0	3	2	1	3	0.666666667
2350	Anseriformes	Anatidae	Aix galericulata	Aix	Mandarin duck	Least Concern	7	4	0	0	0	0	0	11	7	4	11	0.636363636
2351	Anseriformes	Anatidae	Aix galericulata	Aix	Mandarin duck	Least Concern	0	0	0	0	0	0	27	27	0	0	0	9999
2352	Anseriformes	Anatidae	Aix galericulata	Aix	Mandarin duck	Least Concern	9	3	0	0	0	0	0	12	9	3	12	0.75
2353	Anseriformes	Anatidae	Aix galericulata	Aix	Mandarin duck	Least Concern	37	41	69	44	0	0	7	154	37	41	78	0.474358974
2354	Anseriformes	Anatidae	Aix galericulata	Aix	Mandarin duck	Least Concern	3	3	0	0	0	0	0	6	3	3	6	0.5
2355	Anseriformes	Anatidae	Aix galericulata	Aix	Mandarin duck	Least Concern	17	26	1	7	0	0	30	74	17	26	43	0.395348837
2356	Anseriformes	Anatidae	Aix galericulata	Aix	Mandarin duck	Least Concern	7	11	0	0	0	0	0	18	7	11	18	0.388888889
2357	Anseriformes	Anatidae	Aix galericulata	Aix	Mandarin duck	Least Concern	3	3	1	1	0	0	0	7	3	3	6	0.5
2358	Anseriformes	Anatidae	Aix galericulata	Aix	Mandarin duck	Least Concern	2	2	0	0	0	0	0	4	2	2	4	0.5
2359	Anseriformes	Anatidae	Aix galericulata	Aix	Mandarin duck	Least Concern	3	4	1	0	0	0	0	8	3	4	7	0.428571429
2360	Anseriformes	Anatidae	Aix galericulata	Aix	Mandarin duck	Least Concern	2	2	5	0	0	0	6	15	2	2	4	0.5
2361	Anseriformes	Anatidae	Aix galericulata	Aix	Mandarin duck	Least Concern	1	1	4	0	0	0	0	6	1	1	2	0.5
2362	Anseriformes	Anatidae	Aix galericulata	Aix	Mandarin duck	Least Concern	6	4	0	0	0	0	0	10	6	4	10	0.6
2363	Anseriformes	Anatidae	Aix galericulata	Aix	Mandarin duck	Least Concern	5	5	0	0	0	0	0	10	5	5	10	0.5
2364	Anseriformes	Anatidae	Aix galericulata	Aix	Mandarin duck	Least Concern	5	6	0	0	2	3	15	34	7	9	16	0.4375
2365	Anseriformes	Anatidae	Aix galericulata	Aix	Mandarin duck	Least Concern	4	5	0	0	0	0	0	9	4	5	9	0.444444444
2366	Anseriformes	Anatidae	Aix galericulata	Aix	Mandarin duck	Least Concern	0	0	0	0	6	4	0	10	6	4	10	0.6
2367	Anseriformes	Anatidae	Aix galericulata	Aix	Mandarin duck	Least Concern	0	0	0	0	4	9	0	13	4	9	13	0.307692308
2368	Anseriformes	Anatidae	Aix galericulata	Aix	Mandarin duck	Least Concern	0	0	0	0	2	2	0	4	2	2	4	0.5
2369	Anseriformes	Anatidae	Aix galericulata	Aix	Mandarin duck	Least Concern	0	0	1	0	0	0	0	1	0	0	0	9999
2370	Anseriformes	Anatidae	Aix galericulata	Aix	Mandarin duck	Least Concern	0	0	0	0	2	2	0	4	2	2	4	0.5
2371	Anseriformes	Anatidae	Aix galericulata	Aix	Mandarin duck	Least Concern	2	1	0	0	0	0	0	3	2	1	3	0.666666667
2372	Anseriformes	Anatidae	Aix galericulata	Aix	Mandarin duck	Least Concern	2	2	0	0	0	0	0	4	2	2	4	0.5
2373	Anseriformes	Anatidae	Aix galericulata	Aix	Mandarin duck	Least Concern	7	7	4	1	0	0	0	18	7	7	14	0.5
2374	Anseriformes	Anatidae	Aix galericulata	Aix	Mandarin duck	Least Concern	2	3	0	0	0	0	0	5	2	3	5	0.4
2375	Anseriformes	Anatidae	Aix galericulata	Aix	Mandarin duck	Least Concern	1	1	0	0	0	0	0	2	1	1	2	0.5
2376	Anseriformes	Anatidae	Aix galericulata	Aix	Mandarin duck	Least Concern	4	3	0	0	0	0	0	7	4	3	7	0.571428571
2377	Anseriformes	Anatidae	Aix galericulata	Aix	Mandarin duck	Least Concern	0	0	0	0	2	3	3	8	2	3	5	0.4
2378	Anseriformes	Anatidae	Aix galericulata	Aix	Mandarin duck	Least Concern	2	0	0	0	0	0	0	2	2	0	2	1
2379	Anseriformes	Anatidae	Aix galericulata	Aix	Mandarin duck	Least Concern	2	2	0	0	0	0	0	4	2	2	4	0.5
2380	Anseriformes	Anatidae	Aix galericulata	Aix	Mandarin duck	Least Concern	0	3	0	0	0	0	0	3	0	3	3	0
2381	Anseriformes	Anatidae	Aix galericulata	Aix	Mandarin duck	Least Concern	0	0	0	0	2	1	0	3	2	1	3	0.666666667
2382	Anseriformes	Anatidae	Aix galericulata	Aix	Mandarin duck	Least Concern	1	1	0	0	0	0	0	2	1	1	2	0.5
2383	Anseriformes	Anatidae	Aix galericulata	Aix	Mandarin duck	Least Concern	3	2	1	0	0	0	0	6	3	2	5	0.6
2384	Anseriformes	Anatidae	Aix galericulata	Aix	Mandarin duck	Least Concern	0	0	0	10	0	0	26	26	0	0	0	9999
2385	Anseriformes	Anatidae	Aix galericulata	Aix	Mandarin duck	Least Concern	0	0	0	0	5	1	0	6	5	1	6	0.833333333
2386	Anseriformes	Anatidae	Aix galericulata	Aix	Mandarin duck	Least Concern	3	8	0	0	0	0	0	11	3	8	11	0.272727273
2387	Anseriformes	Anatidae	Aix galericulata	Aix	Mandarin duck	Least Concern	3	3	11	11	0	0	0	17	3	3	6	0.5
2388	Anseriformes	Anatidae	Aix galericulata	Aix	Mandarin duck	Least Concern	2	7	0	5	0	0	0	9	2	7	9	0.222222222
2389	Anseriformes	Anatidae	Aix galericulata	Aix	Mandarin duck	Least Concern	0	1	0	3	0	1	9	11	0	2	2	0
2390	Anseriformes	Anatidae	Aix galericulata	Aix	Mandarin duck	Least Concern	1	1	0	0	0	0	0	2	1	1	2	0.5
2391	Anseriformes	Anatidae	Aix galericulata	Aix	Mandarin duck	Least Concern	5	4	0	0	0	0	0	9	5	4	9	0.555555556
2392	Anseriformes	Anatidae	Aix galericulata	Aix	Mandarin duck	Least Concern	0	0	0	0	0	1	0	1	0	1	1	0
2393	Anseriformes	Anatidae	Aix galericulata	Aix	Mandarin duck	Least Concern	1	1	0	0	0	0	0	2	1	1	2	0.5
2394	Anseriformes	Anatidae	Aix galericulata	Aix	Mandarin duck	Least Concern	0	0	0	0	2	0	0	2	2	0	2	1
2395	Anseriformes	Anatidae	Aix galericulata	Aix	Mandarin duck	Least Concern	1	2	0	0	0	0	0	3	1	2	3	0.333333333
2396	Anseriformes	Anatidae	Aix galericulata	Aix	Mandarin duck	Least Concern	1	0	0	0	0	0	0	1	1	0	1	1
2397	Anseriformes	Anatidae	Aix galericulata	Aix	Mandarin duck	Least Concern	13	5	1	0	0	0	0	19	13	5	18	0.722222222
2398	Anseriformes	Anatidae	Aix galericulata	Aix	Mandarin duck	Least Concern	2	3	0	0	0	0	0	5	2	3	5	0.4
2399	Anseriformes	Anatidae	Aix galericulata	Aix	Mandarin duck	Least Concern	1	1	10	0	0	0	0	12	1	1	2	0.5
2400	Anseriformes	Anatidae	Aix galericulata	Aix	Mandarin duck	Least Concern	17	16	25	0	0	0	0	58	17	16	33	0.515151515
2401	Anseriformes	Anatidae	Aix galericulata	Aix	Mandarin duck	Least Concern	7	2	0	0	0	0	0	9	7	2	9	0.777777778
2402	Anseriformes	Anatidae	Aix galericulata	Aix	Mandarin duck	Least Concern	0	0	11	4	0	0	0	11	0	0	0	9999
2403	Anseriformes	Anatidae	Aix galericulata	Aix	Mandarin duck	Least Concern	0	1	2	0	0	0	0	3	0	1	1	0
2404	Anseriformes	Anatidae	Aix galericulata	Aix	Mandarin duck	Least Concern	0	2	0	1	0	0	0	2	0	2	2	0
2405	Anseriformes	Anatidae	Aix galericulata	Aix	Mandarin duck	Least Concern	4	4	3	0	0	0	0	11	4	4	8	0.5
2406	Anseriformes	Anatidae	Aix galericulata	Aix	Mandarin duck	Least Concern	7	6	0	0	0	0	0	13	7	6	13	0.538461538
2407	Anseriformes	Anatidae	Aix galericulata	Aix	Mandarin duck	Least Concern	2	2	0	0	0	0	0	4	2	2	4	0.5
2408	Anseriformes	Anatidae	Aix galericulata	Aix	Mandarin duck	Least Concern	3	0	3	0	0	0	0	6	3	0	3	1
2409	Anseriformes	Anatidae	Aix galericulata	Aix	Mandarin duck	Least Concern	4	5	0	3	0	0	0	9	4	5	9	0.444444444
2410	Anseriformes	Anatidae	Aix galericulata	Aix	Mandarin duck	Least Concern	0	0	1	0	0	0	0	1	0	0	0	9999
2411	Anseriformes	Anatidae	Aix galericulata	Aix	Mandarin duck	Least Concern	1	0	0	0	0	0	0	1	1	0	1	1
2412	Anseriformes	Anatidae	Aix galericulata	Aix	Mandarin duck	Least Concern	10	3	0	0	0	0	0	13	10	3	13	0.769230769
2413	Anseriformes	Anatidae	Aix galericulata	Aix	Mandarin duck	Least Concern	5	0	0	0	0	0	0	5	5	0	5	1
2414	Anseriformes	Anatidae	Aix galericulata	Aix	Mandarin duck	Least Concern	2	2	0	0	0	0	0	4	2	2	4	0.5
2415	Anseriformes	Anatidae	Aix galericulata	Aix	Mandarin duck	Least Concern	1	2	0	0	0	0	0	3	1	2	3	0.333333333
2416	Anseriformes	Anatidae	Aix galericulata	Aix	Mandarin duck	Least Concern	0	0	5	0	0	0	0	5	0	0	0	9999
2417	Anseriformes	Anatidae	Aix galericulata	Aix	Mandarin duck	Least Concern	2	1	0	0	0	0	0	3	2	1	3	0.666666667
2418	Anseriformes	Anatidae	Aix galericulata	Aix	Mandarin duck	Least Concern	2	1	0	0	0	0	0	3	2	1	3	0.666666667
2419	Anseriformes	Anatidae	Aix galericulata	Aix	Mandarin duck	Least Concern	2	3	0	0	0	0	0	5	2	3	5	0.4
2420	Anseriformes	Anatidae	Aix galericulata	Aix	Mandarin duck	Least Concern	0	0	0	0	0	0	8	8	0	0	0	9999
2421	Anseriformes	Anatidae	Aix galericulata	Aix	Mandarin duck	Least Concern	1	0	0	0	0	0	0	1	1	0	1	1
2422	Anseriformes	Anatidae	Aix galericulata	Aix	Mandarin duck	Least Concern	2	3	0	0	0	0	0	5	2	3	5	0.4
2423	Anseriformes	Anatidae	Aix galericulata	Aix	Mandarin duck	Least Concern	0	0	0	0	5	4	2	11	5	4	9	0.555555556
2424	Anseriformes	Anatidae	Aix galericulata	Aix	Mandarin duck	Least Concern	5	0	0	0	0	0	0	5	5	0	5	1
2425	Anseriformes	Anatidae	Aix galericulata	Aix	Mandarin duck	Least Concern	0	0	0	0	0	2	0	2	0	2	2	0
2426	Anseriformes	Anatidae	Aix galericulata	Aix	Mandarin duck	Least Concern	1	1	0	0	0	0	0	2	1	1	2	0.5
2427	Anseriformes	Anatidae	Aix galericulata	Aix	Mandarin duck	Least Concern	1	0	0	0	0	0	0	1	1	0	1	1
2428	Anseriformes	Anatidae	Aix galericulata	Aix	Mandarin duck	Least Concern	0	0	0	0	1	1	0	2	1	1	2	0.5
2429	Anseriformes	Anatidae	Aix galericulata	Aix	Mandarin duck	Least Concern	0	0	0	0	0	0	2	2	0	0	0	9999
2430	Anseriformes	Anatidae	Aix galericulata	Aix	Mandarin duck	Least Concern	8	2	0	0	0	0	0	10	8	2	10	0.8
2431	Anseriformes	Anatidae	Aix galericulata	Aix	Mandarin duck	Least Concern	0	0	0	0	4	4	0	8	4	4	8	0.5
2432	Anseriformes	Anatidae	Aix galericulata	Aix	Mandarin duck	Least Concern	0	0	0	0	0	0	1	1	0	0	0	9999
2433	Anseriformes	Anatidae	Aix galericulata	Aix	Mandarin duck	Least Concern	0	0	2	0	0	0	0	2	0	0	0	9999
2434	Anseriformes	Anatidae	Aix galericulata	Aix	Mandarin duck	Least Concern	0	0	0	0	13	7	0	20	13	7	20	0.65
2435	Anseriformes	Anatidae	Aix galericulata	Aix	Mandarin duck	Least Concern	4	6	1	0	0	0	4	15	4	6	10	0.4
2436	Anseriformes	Anatidae	Aix galericulata	Aix	Mandarin duck	Least Concern	4	3	8	8	0	0	0	15	4	3	7	0.571428571
2437	Anseriformes	Anatidae	Aix galericulata	Aix	Mandarin duck	Least Concern	0	1	3	10	8	0	9	21	8	1	9	0.888888889
2438	Anseriformes	Anatidae	Aix galericulata	Aix	Mandarin duck	Least Concern	0	0	0	0	0	0	18	18	0	0	0	9999
2439	Anseriformes	Anatidae	Aix galericulata	Aix	Mandarin duck	Least Concern	7	6	0	0	0	0	0	13	7	6	13	0.538461538
2440	Anseriformes	Anatidae	Aix galericulata	Aix	Mandarin duck	Least Concern	0	0	0	0	3	2	0	5	3	2	5	0.6
2441	Anseriformes	Anatidae	Aix galericulata	Aix	Mandarin duck	Least Concern	0	0	10	0	0	0	0	10	0	0	0	9999
2442	Anseriformes	Anatidae	Aix galericulata	Aix	Mandarin duck	Least Concern	2	0	0	0	0	0	0	2	2	0	2	1
2443	Anseriformes	Anatidae	Aix galericulata	Aix	Mandarin duck	Least Concern	1	1	0	0	0	0	0	2	1	1	2	0.5
2444	Anseriformes	Anatidae	Aix galericulata	Aix	Mandarin duck	Least Concern	11	5	0	6	0	0	0	16	11	5	16	0.6875
2445	Anseriformes	Anatidae	Aix galericulata	Aix	Mandarin duck	Least Concern	1	1	0	0	0	0	0	2	1	1	2	0.5
2446	Anseriformes	Anatidae	Aix galericulata	Aix	Mandarin duck	Least Concern	3	2	0	0	0	0	0	5	3	2	5	0.6
2447	Anseriformes	Anatidae	Aix galericulata	Aix	Mandarin duck	Least Concern	3	1	0	0	0	0	0	4	3	1	4	0.75
2448	Anseriformes	Anatidae	Aix galericulata	Aix	Mandarin duck	Least Concern	0	0	0	0	0	0	7	7	0	0	0	9999
2449	Anseriformes	Anatidae	Aix galericulata	Aix	Mandarin duck	Least Concern	0	0	0	0	2	6	0	8	2	6	8	0.25
2450	Anseriformes	Anatidae	Aix galericulata	Aix	Mandarin duck	Least Concern	0	0	0	0	0	0	11	11	0	0	0	9999
2451	Anseriformes	Anatidae	Aix galericulata	Aix	Mandarin duck	Least Concern	0	0	0	0	2	5	0	7	2	5	7	0.285714286
2452	Anseriformes	Anatidae	Aix galericulata	Aix	Mandarin duck	Least Concern	0	0	0	0	0	0	4	4	0	0	0	9999
2453	Anseriformes	Anatidae	Aix galericulata	Aix	Mandarin duck	Least Concern	1	0	0	0	0	0	0	1	1	0	1	1
2454	Anseriformes	Anatidae	Aix galericulata	Aix	Mandarin duck	Least Concern	1	1	0	0	0	0	0	2	1	1	2	0.5
2455	Anseriformes	Anatidae	Aix galericulata	Aix	Mandarin duck	Least Concern	4	4	0	0	0	0	0	8	4	4	8	0.5
2456	Anseriformes	Anatidae	Aix galericulata	Aix	Mandarin duck	Least Concern	9	6	0	1	0	0	0	15	9	6	15	0.6
2457	Anseriformes	Anatidae	Aix galericulata	Aix	Mandarin duck	Least Concern	1	0	0	0	0	0	0	1	1	0	1	1
2458	Anseriformes	Anatidae	Aix galericulata	Aix	Mandarin duck	Least Concern	0	0	0	0	2	1	0	3	2	1	3	0.666666667
2459	Anseriformes	Anatidae	Aix galericulata	Aix	Mandarin duck	Least Concern	0	0	0	0	13	8	0	21	13	8	21	0.619047619
2460	Anseriformes	Anatidae	Aix galericulata	Aix	Mandarin duck	Least Concern	0	4	0	0	0	0	0	4	0	4	4	0
2461	Anseriformes	Anatidae	Aix galericulata	Aix	Mandarin duck	Least Concern	0	2	0	0	0	0	0	2	0	2	2	0
2462	Anseriformes	Anatidae	Aix galericulata	Aix	Mandarin duck	Least Concern	1	2	0	0	2	0	7	12	3	2	5	0.6
2463	Anseriformes	Anatidae	Aix galericulata	Aix	Mandarin duck	Least Concern	2	2	0	0	0	0	0	4	2	2	4	0.5
2464	Anseriformes	Anatidae	Aix galericulata	Aix	Mandarin duck	Least Concern	16	13	1	0	0	0	0	30	16	13	29	0.551724138
2465	Anseriformes	Anatidae	Aix galericulata	Aix	Mandarin duck	Least Concern	8	13	10	0	0	0	0	31	8	13	21	0.380952381
2466	Anseriformes	Anatidae	Aix galericulata	Aix	Mandarin duck	Least Concern	4	2	0	0	0	0	0	6	4	2	6	0.666666667
2467	Anseriformes	Anatidae	Aix galericulata	Aix	Mandarin duck	Least Concern	0	2	1	1	1	0	0	4	1	2	3	0.333333333
2468	Anseriformes	Anatidae	Aix galericulata	Aix	Mandarin duck	Least Concern	6	6	0	0	0	0	88	100	6	6	12	0.5
2469	Anseriformes	Anatidae	Aix galericulata	Aix	Mandarin duck	Least Concern	3	3	0	0	0	0	0	6	3	3	6	0.5
2470	Anseriformes	Anatidae	Aix galericulata	Aix	Mandarin duck	Least Concern	3	1	0	0	0	0	0	4	3	1	4	0.75
2471	Anseriformes	Anatidae	Aix galericulata	Aix	Mandarin duck	Least Concern	3	2	0	0	0	0	0	5	3	2	5	0.6
2472	Anseriformes	Anatidae	Aix galericulata	Aix	Mandarin duck	Least Concern	0	0	0	0	0	1	0	1	0	1	1	0
2473	Anseriformes	Anatidae	Aix galericulata	Aix	Mandarin duck	Least Concern	3	5	2	0	0	0	0	10	3	5	8	0.375
2474	Anseriformes	Anatidae	Aix galericulata	Aix	Mandarin duck	Least Concern	6	7	0	0	0	0	0	13	6	7	13	0.461538462
2475	Anseriformes	Anatidae	Aix galericulata	Aix	Mandarin duck	Least Concern	1	2	0	0	0	0	0	3	1	2	3	0.333333333
2476	Anseriformes	Anatidae	Aix galericulata	Aix	Mandarin duck	Least Concern	11	9	0	0	0	0	0	20	11	9	20	0.55
2477	Anseriformes	Anatidae	Aix galericulata	Aix	Mandarin duck	Least Concern	2	4	1	1	0	0	0	7	2	4	6	0.333333333
2478	Anseriformes	Anatidae	Aix galericulata	Aix	Mandarin duck	Least Concern	0	0	0	0	16	18	0	34	16	18	34	0.470588235
2479	Anseriformes	Anatidae	Aix galericulata	Aix	Mandarin duck	Least Concern	1	1	0	0	0	0	2	4	1	1	2	0.5
2480	Anseriformes	Anatidae	Aix galericulata	Aix	Mandarin duck	Least Concern	1	1	0	0	0	0	0	2	1	1	2	0.5
2481	Anseriformes	Anatidae	Aix galericulata	Aix	Mandarin duck	Least Concern	5	4	0	0	0	0	0	9	5	4	9	0.555555556
2482	Anseriformes	Anatidae	Aix galericulata	Aix	Mandarin duck	Least Concern	0	0	0	0	8	2	0	10	8	2	10	0.8
2483	Anseriformes	Anatidae	Aix galericulata	Aix	Mandarin duck	Least Concern	0	0	0	0	4	4	1	9	4	4	8	0.5
2484	Anseriformes	Anatidae	Aix galericulata	Aix	Mandarin duck	Least Concern	0	0	0	0	1	3	0	4	1	3	4	0.25
2485	Anseriformes	Anatidae	Aix galericulata	Aix	Mandarin duck	Least Concern	3	3	0	0	0	0	0	6	3	3	6	0.5
2486	Anseriformes	Anatidae	Aix galericulata	Aix	Mandarin duck	Least Concern	0	0	0	0	5	3	3	11	5	3	8	0.625
2487	Anseriformes	Anatidae	Aix galericulata	Aix	Mandarin duck	Least Concern	0	0	0	0	2	2	0	4	2	2	4	0.5
2488	Anseriformes	Anatidae	Aix galericulata	Aix	Mandarin duck	Least Concern	1	3	3	0	0	0	0	7	1	3	4	0.25
2489	Anseriformes	Anatidae	Aix galericulata	Aix	Mandarin duck	Least Concern	0	0	0	0	6	4	0	10	6	4	10	0.6
2490	Anseriformes	Anatidae	Aix galericulata	Aix	Mandarin duck	Least Concern	5	0	0	0	0	0	0	5	5	0	5	1
2491	Anseriformes	Anatidae	Aix galericulata	Aix	Mandarin duck	Least Concern	0	0	0	0	2	5	9	16	2	5	7	0.285714286
2492	Anseriformes	Anatidae	Aix galericulata	Aix	Mandarin duck	Least Concern	9	8	0	0	0	0	0	17	9	8	17	0.529411765
2493	Anseriformes	Anatidae	Aix galericulata	Aix	Mandarin duck	Least Concern	4	3	6	0	0	0	0	13	4	3	7	0.571428571
2494	Anseriformes	Anatidae	Aix galericulata	Aix	Mandarin duck	Least Concern	0	0	0	0	3	7	0	10	3	7	10	0.3
2495	Anseriformes	Anatidae	Aix galericulata	Aix	Mandarin duck	Least Concern	1	2	0	0	0	0	4	10	1	2	3	0.333333333
2496	Anseriformes	Anatidae	Aix galericulata	Aix	Mandarin duck	Least Concern	1	0	0	0	0	0	0	1	1	0	1	1
2497	Anseriformes	Anatidae	Aix galericulata	Aix	Mandarin duck	Least Concern	1	1	0	0	0	0	0	2	1	1	2	0.5
2498	Anseriformes	Anatidae	Aix galericulata	Aix	Mandarin duck	Least Concern	0	1	0	0	0	0	0	1	0	1	1	0
2499	Anseriformes	Anatidae	Aix galericulata	Aix	Mandarin duck	Least Concern	1	1	0	0	3	0	0	5	4	1	5	0.8
2500	Anseriformes	Anatidae	Aix galericulata	Aix	Mandarin duck	Least Concern	8	4	0	0	0	0	0	12	8	4	12	0.666666667
2501	Anseriformes	Anatidae	Aix galericulata	Aix	Mandarin duck	Least Concern	9	5	0	0	0	0	0	14	9	5	14	0.642857143
2502	Anseriformes	Anatidae	Aix galericulata	Aix	Mandarin duck	Least Concern	4	6	0	0	0	0	0	10	4	6	10	0.4
2503	Anseriformes	Anatidae	Aix galericulata	Aix	Mandarin duck	Least Concern	0	0	6	0	0	0	0	6	0	0	0	9999
2504	Anseriformes	Anatidae	Aix galericulata	Aix	Mandarin duck	Least Concern	4	0	0	0	0	0	0	4	4	0	4	1
2505	Anseriformes	Anatidae	Aix galericulata	Aix	Mandarin duck	Least Concern	6	1	0	0	0	0	0	7	6	1	7	0.857142857
2506	Anseriformes	Anatidae	Aix galericulata	Aix	Mandarin duck	Least Concern	1	1	0	0	0	0	0	2	1	1	2	0.5
2507	Anseriformes	Anatidae	Aix galericulata	Aix	Mandarin duck	Least Concern	12	5	0	0	7	3	0	27	19	8	27	0.703703704
2508	Anseriformes	Anatidae	Aix galericulata	Aix	Mandarin duck	Least Concern	5	5	0	0	0	0	0	10	5	5	10	0.5
2509	Anseriformes	Anatidae	Aix galericulata	Aix	Mandarin duck	Least Concern	0	0	0	0	1	1	0	2	1	1	2	0.5
2510	Anseriformes	Anatidae	Aix galericulata	Aix	Mandarin duck	Least Concern	0	0	0	0	3	2	0	5	3	2	5	0.6
2511	Anseriformes	Anatidae	Aix galericulata	Aix	Mandarin duck	Least Concern	1	1	0	0	0	0	0	2	1	1	2	0.5
2512	Anseriformes	Anatidae	Aix galericulata	Aix	Mandarin duck	Least Concern	2	2	0	0	0	0	0	4	2	2	4	0.5
2513	Anseriformes	Anatidae	Aix galericulata	Aix	Mandarin duck	Least Concern	3	1	0	0	2	7	4	17	5	8	13	0.384615385
2514	Anseriformes	Anatidae	Aix galericulata	Aix	Mandarin duck	Least Concern	0	0	0	0	1	0	0	1	1	0	1	1
2515	Anseriformes	Anatidae	Aix galericulata	Aix	Mandarin duck	Least Concern	4	1	0	0	0	0	0	5	4	1	5	0.8
2516	Anseriformes	Anatidae	Aix galericulata	Aix	Mandarin duck	Least Concern	2	3	0	0	0	0	0	5	2	3	5	0.4
2517	Anseriformes	Anatidae	Aix galericulata	Aix	Mandarin duck	Least Concern	0	0	0	0	6	4	0	10	6	4	10	0.6
2518	Anseriformes	Anatidae	Aix galericulata	Aix	Mandarin duck	Least Concern	2	4	0	0	0	0	0	6	2	4	6	0.333333333
2519	Anseriformes	Anatidae	Aix galericulata	Aix	Mandarin duck	Least Concern	3	2	0	0	0	0	0	5	3	2	5	0.6
2520	Anseriformes	Anatidae	Aix galericulata	Aix	Mandarin duck	Least Concern	1	1	0	0	0	0	0	2	1	1	2	0.5
2521	Anseriformes	Anatidae	Aix galericulata	Aix	Mandarin duck	Least Concern	1	1	0	0	0	0	0	2	1	1	2	0.5
2522	Anseriformes	Anatidae	Aix galericulata	Aix	Mandarin duck	Least Concern	2	1	0	0	0	0	0	3	2	1	3	0.666666667
2523	Anseriformes	Anatidae	Aix galericulata	Aix	Mandarin duck	Least Concern	1	1	0	0	0	0	0	2	1	1	2	0.5
2524	Anseriformes	Anatidae	Aix galericulata	Aix	Mandarin duck	Least Concern	1	4	0	0	0	0	0	5	1	4	5	0.2
2525	Anseriformes	Anatidae	Aix galericulata	Aix	Mandarin duck	Least Concern	1	0	0	0	0	0	0	1	1	0	1	1
2526	Anseriformes	Anatidae	Aix galericulata	Aix	Mandarin duck	Least Concern	1	0	0	0	0	0	0	1	1	0	1	1
2527	Anseriformes	Anatidae	Aix galericulata	Aix	Mandarin duck	Least Concern	3	3	0	0	0	0	0	6	3	3	6	0.5
2528	Anseriformes	Anatidae	Aix galericulata	Aix	Mandarin duck	Least Concern	1	0	0	0	0	0	0	1	1	0	1	1
2529	Anseriformes	Anatidae	Aix galericulata	Aix	Mandarin duck	Least Concern	1	1	0	0	0	0	0	2	1	1	2	0.5
2530	Anseriformes	Anatidae	Aix galericulata	Aix	Mandarin duck	Least Concern	0	0	0	0	1	0	0	1	1	0	1	1
2531	Anseriformes	Anatidae	Aix galericulata	Aix	Mandarin duck	Least Concern	21	20	0	0	0	0	9	50	21	20	41	0.512195122
2532	Anseriformes	Anatidae	Aix galericulata	Aix	Mandarin duck	Least Concern	2	3	0	0	0	0	0	5	2	3	5	0.4
2533	Anseriformes	Anatidae	Aix galericulata	Aix	Mandarin duck	Least Concern	0	1	0	0	0	0	0	1	0	1	1	0
2534	Anseriformes	Anatidae	Aix galericulata	Aix	Mandarin duck	Least Concern	3	0	0	0	0	0	0	3	3	0	3	1
2535	Anseriformes	Anatidae	Aix galericulata	Aix	Mandarin duck	Least Concern	2	3	0	0	0	0	0	5	2	3	5	0.4
2536	Anseriformes	Anatidae	Aix galericulata	Aix	Mandarin duck	Least Concern	0	1	0	0	0	0	0	1	0	1	1	0
2537	Anseriformes	Anatidae	Aix galericulata	Aix	Mandarin duck	Least Concern	1	0	0	0	0	0	0	1	1	0	1	1
2538	Anseriformes	Anatidae	Aix galericulata	Aix	Mandarin duck	Least Concern	2	0	0	0	0	0	0	2	2	0	2	1
2539	Anseriformes	Anatidae	Aix galericulata	Aix	Mandarin duck	Least Concern	5	2	0	0	0	0	0	7	5	2	7	0.714285714
2540	Anseriformes	Anatidae	Aix galericulata	Aix	Mandarin duck	Least Concern	1	0	0	0	0	0	0	1	1	0	1	1
2541	Anseriformes	Anatidae	Aix galericulata	Aix	Mandarin duck	Least Concern	2	3	0	0	0	0	0	5	2	3	5	0.4
2542	Anseriformes	Anatidae	Aix galericulata	Aix	Mandarin duck	Least Concern	1	1	0	0	0	0	0	2	1	1	2	0.5
2543	Anseriformes	Anatidae	Aix galericulata	Aix	Mandarin duck	Least Concern	1	1	0	0	0	0	0	2	1	1	2	0.5
2544	Anseriformes	Anatidae	Aix galericulata	Aix	Mandarin duck	Least Concern	2	0	0	0	0	0	0	2	2	0	2	1
2545	Anseriformes	Anatidae	Aix galericulata	Aix	Mandarin duck	Least Concern	10	14	0	5	0	0	0	24	10	14	24	0.416666667
2546	Anseriformes	Anatidae	Aix galericulata	Aix	Mandarin duck	Least Concern	21	23	0	3	0	0	0	44	21	23	44	0.477272727
2547	Anseriformes	Anatidae	Aix galericulata	Aix	Mandarin duck	Least Concern	2	1	0	0	0	0	0	3	2	1	3	0.666666667
2548	Anseriformes	Anatidae	Aix galericulata	Aix	Mandarin duck	Least Concern	0	1	0	0	0	0	0	1	0	1	1	0
2549	Anseriformes	Anatidae	Aix galericulata	Aix	Mandarin duck	Least Concern	4	2	5	5	0	0	0	11	4	2	6	0.666666667
2550	Anseriformes	Anatidae	Aix galericulata	Aix	Mandarin duck	Least Concern	1	0	0	0	0	0	0	1	1	0	1	1
2551	Anseriformes	Anatidae	Aix galericulata	Aix	Mandarin duck	Least Concern	2	2	0	2	0	0	0	4	2	2	4	0.5
2552	Anseriformes	Anatidae	Aix galericulata	Aix	Mandarin duck	Least Concern	4	0	0	0	0	0	0	4	4	0	4	1
2553	Anseriformes	Anatidae	Aix galericulata	Aix	Mandarin duck	Least Concern	0	1	0	0	0	0	0	1	0	1	1	0
2554	Anseriformes	Anatidae	Aix galericulata	Aix	Mandarin duck	Least Concern	7	9	0	0	0	0	0	16	7	9	16	0.4375
2555	Anseriformes	Anatidae	Aix galericulata	Aix	Mandarin duck	Least Concern	6	6	0	0	0	0	0	12	6	6	12	0.5
2556	Anseriformes	Anatidae	Aix galericulata	Aix	Mandarin duck	Least Concern	5	0	0	0	0	0	0	5	5	0	5	1
2557	Anseriformes	Anatidae	Aix galericulata	Aix	Mandarin duck	Least Concern	4	2	0	0	0	0	0	6	4	2	6	0.666666667
2558	Anseriformes	Anatidae	Aix galericulata	Aix	Mandarin duck	Least Concern	0	1	0	0	0	0	0	1	0	1	1	0
2559	Anseriformes	Anatidae	Aix galericulata	Aix	Mandarin duck	Least Concern	1	0	0	0	0	0	0	1	1	0	1	1
2560	Anseriformes	Anatidae	Aix galericulata	Aix	Mandarin duck	Least Concern	1	0	0	0	0	0	0	1	1	0	1	1
2561	Anseriformes	Anatidae	Aix galericulata	Aix	Mandarin duck	Least Concern	3	4	0	0	0	0	0	7	3	4	7	0.428571429
2562	Anseriformes	Anatidae	Aix galericulata	Aix	Mandarin duck	Least Concern	2	0	0	0	0	0	0	2	2	0	2	1
2563	Anseriformes	Anatidae	Aix galericulata	Aix	Mandarin duck	Least Concern	11	5	0	0	0	0	0	16	11	5	16	0.6875
2564	Anseriformes	Anatidae	Aix sponsa	Aix	North American wood duck	Least Concern	0	0	0	0	8	7	4	19	8	7	15	0.533333333
2565	Anseriformes	Anatidae	Aix sponsa	Aix	North American wood duck	Least Concern	3	1	0	0	0	0	0	4	3	1	4	0.75
2566	Anseriformes	Anatidae	Aix sponsa	Aix	North American wood duck	Least Concern	3	2	1	0	0	0	0	6	3	2	5	0.6
2567	Anseriformes	Anatidae	Aix sponsa	Aix	North American wood duck	Least Concern	18	14	0	0	0	0	0	32	18	14	32	0.5625
2568	Anseriformes	Anatidae	Aix sponsa	Aix	North American wood duck	Least Concern	1	1	0	0	0	0	0	2	1	1	2	0.5
2569	Anseriformes	Anatidae	Aix sponsa	Aix	North American wood duck	Least Concern	2	2	0	0	8	3	0	15	10	5	15	0.666666667
2570	Anseriformes	Anatidae	Aix sponsa	Aix	North American wood duck	Least Concern	2	3	11	0	0	0	0	16	2	3	5	0.4
2571	Anseriformes	Anatidae	Aix sponsa	Aix	North American wood duck	Least Concern	2	1	0	0	0	0	0	3	2	1	3	0.666666667
2572	Anseriformes	Anatidae	Aix sponsa	Aix	North American wood duck	Least Concern	10	5	12	20	0	0	79	106	10	5	15	0.666666667
2573	Anseriformes	Anatidae	Aix sponsa	Aix	North American wood duck	Least Concern	3	4	2	0	0	0	0	9	3	4	7	0.428571429
2574	Anseriformes	Anatidae	Aix sponsa	Aix	North American wood duck	Least Concern	0	0	0	0	0	0	4	4	0	0	0	9999
2575	Anseriformes	Anatidae	Aix sponsa	Aix	North American wood duck	Least Concern	0	0	0	0	0	0	28	28	0	0	0	9999
2576	Anseriformes	Anatidae	Aix sponsa	Aix	North American wood duck	Least Concern	0	0	0	0	2	1	0	3	2	1	3	0.666666667
2577	Anseriformes	Anatidae	Aix sponsa	Aix	North American wood duck	Least Concern	4	3	0	0	0	0	0	7	4	3	7	0.571428571
2578	Anseriformes	Anatidae	Aix sponsa	Aix	North American wood duck	Least Concern	13	5	0	0	0	0	14	32	13	5	18	0.722222222
2579	Anseriformes	Anatidae	Aix sponsa	Aix	North American wood duck	Least Concern	0	0	0	0	0	0	1	1	0	0	0	9999
2580	Anseriformes	Anatidae	Aix sponsa	Aix	North American wood duck	Least Concern	5	10	0	0	0	0	0	15	5	10	15	0.333333333
2581	Anseriformes	Anatidae	Aix sponsa	Aix	North American wood duck	Least Concern	1	0	0	0	0	0	0	1	1	0	1	1
2582	Anseriformes	Anatidae	Aix sponsa	Aix	North American wood duck	Least Concern	0	0	0	0	4	4	0	8	4	4	8	0.5
2583	Anseriformes	Anatidae	Aix sponsa	Aix	North American wood duck	Least Concern	4	4	0	0	0	0	0	8	4	4	8	0.5
2584	Anseriformes	Anatidae	Aix sponsa	Aix	North American wood duck	Least Concern	4	4	0	0	0	0	0	8	4	4	8	0.5
2585	Anseriformes	Anatidae	Aix sponsa	Aix	North American wood duck	Least Concern	2	2	3	2	0	0	0	7	2	2	4	0.5
2586	Anseriformes	Anatidae	Aix sponsa	Aix	North American wood duck	Least Concern	0	0	0	0	1	1	0	2	1	1	2	0.5
2587	Anseriformes	Anatidae	Aix sponsa	Aix	North American wood duck	Least Concern	2	2	0	0	0	0	0	4	2	2	4	0.5
2588	Anseriformes	Anatidae	Aix sponsa	Aix	North American wood duck	Least Concern	0	0	0	0	0	0	6	6	0	0	0	9999
2589	Anseriformes	Anatidae	Aix sponsa	Aix	North American wood duck	Least Concern	1	0	0	0	0	0	0	1	1	0	1	1
2590	Anseriformes	Anatidae	Aix sponsa	Aix	North American wood duck	Least Concern	0	1	0	0	0	0	0	1	0	1	1	0
2591	Anseriformes	Anatidae	Aix sponsa	Aix	North American wood duck	Least Concern	0	3	0	1	0	0	0	3	0	3	3	0
2592	Anseriformes	Anatidae	Aix sponsa	Aix	North American wood duck	Least Concern	2	2	0	0	0	0	0	4	2	2	4	0.5
2593	Anseriformes	Anatidae	Aix sponsa	Aix	North American wood duck	Least Concern	2	2	1	0	0	0	0	5	2	2	4	0.5
2594	Anseriformes	Anatidae	Aix sponsa	Aix	North American wood duck	Least Concern	13	11	0	6	0	0	0	24	13	11	24	0.541666667
2595	Anseriformes	Anatidae	Aix sponsa	Aix	North American wood duck	Least Concern	2	1	0	0	0	0	0	3	2	1	3	0.666666667
2596	Anseriformes	Anatidae	Aix sponsa	Aix	North American wood duck	Least Concern	13	6	8	0	0	0	0	27	13	6	19	0.684210526
2597	Anseriformes	Anatidae	Aix sponsa	Aix	North American wood duck	Least Concern	7	6	0	3	0	0	0	13	7	6	13	0.538461538
2598	Anseriformes	Anatidae	Aix sponsa	Aix	North American wood duck	Least Concern	0	0	1	0	0	0	0	1	0	0	0	9999
2599	Anseriformes	Anatidae	Aix sponsa	Aix	North American wood duck	Least Concern	3	0	0	0	0	0	0	3	3	0	3	1
2600	Anseriformes	Anatidae	Aix sponsa	Aix	North American wood duck	Least Concern	9	8	0	0	0	0	0	17	9	8	17	0.529411765
2601	Anseriformes	Anatidae	Aix sponsa	Aix	North American wood duck	Least Concern	2	0	0	0	0	0	0	2	2	0	2	1
2602	Anseriformes	Anatidae	Aix sponsa	Aix	North American wood duck	Least Concern	8	0	3	0	0	0	0	11	8	0	8	1
2603	Anseriformes	Anatidae	Aix sponsa	Aix	North American wood duck	Least Concern	3	1	0	0	0	0	0	4	3	1	4	0.75
2604	Anseriformes	Anatidae	Aix sponsa	Aix	North American wood duck	Least Concern	7	2	0	0	0	0	0	9	7	2	9	0.777777778
2605	Anseriformes	Anatidae	Aix sponsa	Aix	North American wood duck	Least Concern	1	0	0	0	0	0	0	1	1	0	1	1
2606	Anseriformes	Anatidae	Aix sponsa	Aix	North American wood duck	Least Concern	1	1	0	0	0	0	0	2	1	1	2	0.5
2607	Anseriformes	Anatidae	Aix sponsa	Aix	North American wood duck	Least Concern	2	2	0	0	0	0	0	4	2	2	4	0.5
2608	Anseriformes	Anatidae	Aix sponsa	Aix	North American wood duck	Least Concern	1	0	0	0	0	0	0	1	1	0	1	1
2609	Anseriformes	Anatidae	Aix sponsa	Aix	North American wood duck	Least Concern	1	0	0	0	0	0	0	1	1	0	1	1
2610	Anseriformes	Anatidae	Aix sponsa	Aix	North American wood duck	Least Concern	0	0	0	0	1	2	0	3	1	2	3	0.333333333
2611	Anseriformes	Anatidae	Aix sponsa	Aix	North American wood duck	Least Concern	0	0	0	0	0	0	5	5	0	0	0	9999
2612	Anseriformes	Anatidae	Aix sponsa	Aix	North American wood duck	Least Concern	2	1	0	0	0	0	0	3	2	1	3	0.666666667
2613	Anseriformes	Anatidae	Aix sponsa	Aix	North American wood duck	Least Concern	2	0	0	0	0	0	0	2	2	0	2	1
2614	Anseriformes	Anatidae	Aix sponsa	Aix	North American wood duck	Least Concern	4	4	0	0	0	0	0	8	4	4	8	0.5
2615	Anseriformes	Anatidae	Aix sponsa	Aix	North American wood duck	Least Concern	0	0	0	0	2	2	0	4	2	2	4	0.5
2616	Anseriformes	Anatidae	Aix sponsa	Aix	North American wood duck	Least Concern	6	0	0	0	0	0	0	6	6	0	6	1
2617	Anseriformes	Anatidae	Aix sponsa	Aix	North American wood duck	Least Concern	2	2	0	0	0	0	0	4	2	2	4	0.5
2618	Anseriformes	Anatidae	Aix sponsa	Aix	North American wood duck	Least Concern	1	1	0	0	0	0	0	2	1	1	2	0.5
2619	Anseriformes	Anatidae	Aix sponsa	Aix	North American wood duck	Least Concern	2	2	0	0	0	0	0	4	2	2	4	0.5
2620	Anseriformes	Anatidae	Aix sponsa	Aix	North American wood duck	Least Concern	8	2	0	0	0	0	0	10	8	2	10	0.8
2621	Anseriformes	Anatidae	Aix sponsa	Aix	North American wood duck	Least Concern	0	0	0	0	0	0	3	3	0	0	0	9999
2622	Anseriformes	Anatidae	Aix sponsa	Aix	North American wood duck	Least Concern	0	0	0	0	1	0	0	1	1	0	1	1
2623	Anseriformes	Anatidae	Aix sponsa	Aix	North American wood duck	Least Concern	1	1	0	0	0	0	0	2	1	1	2	0.5
2624	Anseriformes	Anatidae	Aix sponsa	Aix	North American wood duck	Least Concern	0	0	2	0	0	0	0	2	0	0	0	9999
2625	Anseriformes	Anatidae	Aix sponsa	Aix	North American wood duck	Least Concern	0	0	0	0	0	0	9	9	0	0	0	9999
2626	Anseriformes	Anatidae	Aix sponsa	Aix	North American wood duck	Least Concern	5	2	6	0	0	0	0	13	5	2	7	0.714285714
2627	Anseriformes	Anatidae	Aix sponsa	Aix	North American wood duck	Least Concern	0	0	0	0	0	0	15	15	0	0	0	9999
2628	Anseriformes	Anatidae	Aix sponsa	Aix	North American wood duck	Least Concern	0	1	0	0	0	0	0	1	0	1	1	0
2629	Anseriformes	Anatidae	Aix sponsa	Aix	North American wood duck	Least Concern	4	0	0	0	0	0	0	4	4	0	4	1
2630	Anseriformes	Anatidae	Aix sponsa	Aix	North American wood duck	Least Concern	1	0	0	0	0	0	0	1	1	0	1	1
2631	Anseriformes	Anatidae	Aix sponsa	Aix	North American wood duck	Least Concern	1	2	0	0	0	0	0	3	1	2	3	0.333333333
2632	Anseriformes	Anatidae	Aix sponsa	Aix	North American wood duck	Least Concern	3	3	0	0	0	0	0	6	3	3	6	0.5
2633	Anseriformes	Anatidae	Aix sponsa	Aix	North American wood duck	Least Concern	5	0	0	0	0	0	0	5	5	0	5	1
2634	Anseriformes	Anatidae	Aix sponsa	Aix	North American wood duck	Least Concern	1	1	0	0	0	0	0	2	1	1	2	0.5
2635	Anseriformes	Anatidae	Aix sponsa	Aix	North American wood duck	Least Concern	0	0	0	0	0	0	3	3	0	0	0	9999
2636	Anseriformes	Anatidae	Aix sponsa	Aix	North American wood duck	Least Concern	0	0	0	0	0	0	10	10	0	0	0	9999
2637	Anseriformes	Anatidae	Aix sponsa	Aix	North American wood duck	Least Concern	0	0	0	0	0	0	1	1	0	0	0	9999
2638	Anseriformes	Anatidae	Aix sponsa	Aix	North American wood duck	Least Concern	1	0	0	0	0	0	0	1	1	0	1	1
2639	Anseriformes	Anatidae	Aix sponsa	Aix	North American wood duck	Least Concern	1	1	0	0	0	0	0	2	1	1	2	0.5
2640	Anseriformes	Anatidae	Aix sponsa	Aix	North American wood duck	Least Concern	6	10	0	1	0	0	0	16	6	10	16	0.375
2641	Anseriformes	Anatidae	Aix sponsa	Aix	North American wood duck	Least Concern	1	0	0	0	0	0	0	1	1	0	1	1
2642	Anseriformes	Anatidae	Aix sponsa	Aix	North American wood duck	Least Concern	1	3	0	0	0	0	0	4	1	3	4	0.25
2643	Anseriformes	Anatidae	Aix sponsa	Aix	North American wood duck	Least Concern	2	6	24	0	0	0	0	32	2	6	8	0.25
2644	Anseriformes	Anatidae	Aix sponsa	Aix	North American wood duck	Least Concern	0	1	0	0	0	0	0	1	0	1	1	0
2645	Anseriformes	Anatidae	Aix sponsa	Aix	North American wood duck	Least Concern	5	2	0	0	0	0	0	7	5	2	7	0.714285714
2646	Anseriformes	Anatidae	Aix sponsa	Aix	North American wood duck	Least Concern	0	0	0	0	0	0	7	7	0	0	0	9999
2647	Anseriformes	Anatidae	Aix sponsa	Aix	North American wood duck	Least Concern	1	3	0	0	0	0	0	4	1	3	4	0.25
2648	Anseriformes	Anatidae	Aix sponsa	Aix	North American wood duck	Least Concern	0	0	5	0	0	0	0	5	0	0	0	9999
2649	Anseriformes	Anatidae	Aix sponsa	Aix	North American wood duck	Least Concern	4	6	14	5	0	0	0	24	4	6	10	0.4
2650	Anseriformes	Anatidae	Aix sponsa	Aix	North American wood duck	Least Concern	6	9	0	0	0	0	0	15	6	9	15	0.4
2651	Anseriformes	Anatidae	Aix sponsa	Aix	North American wood duck	Least Concern	8	7	0	0	0	0	0	15	8	7	15	0.533333333
2652	Anseriformes	Anatidae	Aix sponsa	Aix	North American wood duck	Least Concern	3	2	0	3	0	0	0	5	3	2	5	0.6
2653	Anseriformes	Anatidae	Aix sponsa	Aix	North American wood duck	Least Concern	0	0	0	0	11	14	0	25	11	14	25	0.44
2654	Anseriformes	Anatidae	Aix sponsa	Aix	North American wood duck	Least Concern	1	3	6	0	0	0	0	10	1	3	4	0.25
2655	Anseriformes	Anatidae	Aix sponsa	Aix	North American wood duck	Least Concern	3	2	0	0	0	0	0	5	3	2	5	0.6
2656	Anseriformes	Anatidae	Aix sponsa	Aix	North American wood duck	Least Concern	0	0	0	0	2	0	0	2	2	0	2	1
2657	Anseriformes	Anatidae	Aix sponsa	Aix	North American wood duck	Least Concern	0	0	0	0	2	2	0	4	2	2	4	0.5
2658	Anseriformes	Anatidae	Aix sponsa	Aix	North American wood duck	Least Concern	0	0	0	0	2	2	1	5	2	2	4	0.5
2659	Anseriformes	Anatidae	Aix sponsa	Aix	North American wood duck	Least Concern	0	0	0	0	2	2	0	4	2	2	4	0.5
2660	Anseriformes	Anatidae	Aix sponsa	Aix	North American wood duck	Least Concern	2	4	0	0	0	0	0	6	2	4	6	0.333333333
2661	Anseriformes	Anatidae	Aix sponsa	Aix	North American wood duck	Least Concern	2	2	0	0	0	0	0	4	2	2	4	0.5
2662	Anseriformes	Anatidae	Aix sponsa	Aix	North American wood duck	Least Concern	9	5	0	0	0	0	0	14	9	5	14	0.642857143
2663	Anseriformes	Anatidae	Aix sponsa	Aix	North American wood duck	Least Concern	2	0	0	0	0	0	0	2	2	0	2	1
2664	Anseriformes	Anatidae	Aix sponsa	Aix	North American wood duck	Least Concern	16	12	0	16	0	0	0	28	16	12	28	0.571428571
2665	Anseriformes	Anatidae	Aix sponsa	Aix	North American wood duck	Least Concern	1	0	0	0	0	0	0	1	1	0	1	1
2666	Anseriformes	Anatidae	Aix sponsa	Aix	North American wood duck	Least Concern	1	1	0	8	0	0	8	10	1	1	2	0.5
2667	Anseriformes	Anatidae	Aix sponsa	Aix	North American wood duck	Least Concern	2	3	0	3	0	0	0	5	2	3	5	0.4
2668	Anseriformes	Anatidae	Aix sponsa	Aix	North American wood duck	Least Concern	1	0	1	0	0	0	0	2	1	0	1	1
2669	Anseriformes	Anatidae	Aix sponsa	Aix	North American wood duck	Least Concern	4	3	1	0	0	0	0	8	4	3	7	0.571428571
2670	Anseriformes	Anatidae	Aix sponsa	Aix	North American wood duck	Least Concern	0	0	0	0	2	2	0	4	2	2	4	0.5
2671	Anseriformes	Anatidae	Aix sponsa	Aix	North American wood duck	Least Concern	8	8	0	1	0	0	0	16	8	8	16	0.5
2672	Anseriformes	Anatidae	Aix sponsa	Aix	North American wood duck	Least Concern	1	1	0	0	0	0	0	2	1	1	2	0.5
2673	Anseriformes	Anatidae	Aix sponsa	Aix	North American wood duck	Least Concern	5	3	0	0	0	0	0	8	5	3	8	0.625
2674	Anseriformes	Anatidae	Aix sponsa	Aix	North American wood duck	Least Concern	2	0	0	0	0	0	0	2	2	0	2	1
2675	Anseriformes	Anatidae	Aix sponsa	Aix	North American wood duck	Least Concern	1	1	0	0	0	0	0	2	1	1	2	0.5
2676	Anseriformes	Anatidae	Aix sponsa	Aix	North American wood duck	Least Concern	1	2	0	0	0	0	0	3	1	2	3	0.333333333
2677	Anseriformes	Anatidae	Aix sponsa	Aix	North American wood duck	Least Concern	1	0	0	0	0	0	0	1	1	0	1	1
2678	Anseriformes	Anatidae	Aix sponsa	Aix	North American wood duck	Least Concern	2	0	0	0	0	0	0	2	2	0	2	1
2679	Anseriformes	Anatidae	Aix sponsa	Aix	North American wood duck	Least Concern	2	0	0	0	0	0	0	2	2	0	2	1
2680	Anseriformes	Anatidae	Aix sponsa	Aix	North American wood duck	Least Concern	0	1	0	0	0	0	0	1	0	1	1	0
2681	Anseriformes	Anatidae	Aix sponsa	Aix	North American wood duck	Least Concern	1	2	0	0	0	0	0	3	1	2	3	0.333333333
2682	Anseriformes	Anatidae	Aix sponsa	Aix	North American wood duck	Least Concern	2	0	1	0	0	0	0	3	2	0	2	1
2683	Anseriformes	Anatidae	Aix sponsa	Aix	North American wood duck	Least Concern	1	1	0	0	0	0	0	2	1	1	2	0.5
2684	Anseriformes	Anatidae	Aix sponsa	Aix	North American wood duck	Least Concern	0	1	0	0	0	0	0	1	0	1	1	0
2685	Anseriformes	Anatidae	Aix sponsa	Aix	North American wood duck	Least Concern	1	4	0	0	0	0	0	5	1	4	5	0.2
2686	Anseriformes	Anatidae	Aix sponsa	Aix	North American wood duck	Least Concern	4	6	0	0	0	0	2	12	4	6	10	0.4
2687	Anseriformes	Anatidae	Aix sponsa	Aix	North American wood duck	Least Concern	0	0	0	0	0	0	0	4	0	0	0	9999
2688	Anseriformes	Anatidae	Aix sponsa	Aix	North American wood duck	Least Concern	0	1	0	0	0	0	0	1	0	1	1	0
2689	Anseriformes	Anatidae	Aix sponsa	Aix	North American wood duck	Least Concern	0	1	0	0	0	0	0	1	0	1	1	0
2690	Anseriformes	Anatidae	Aix sponsa	Aix	North American wood duck	Least Concern	1	0	0	0	0	0	0	1	1	0	1	1
2691	Anseriformes	Anatidae	Aix sponsa	Aix	North American wood duck	Least Concern	2	0	0	0	0	0	0	2	2	0	2	1
2692	Anseriformes	Anatidae	Aix sponsa	Aix	North American wood duck	Least Concern	1	0	0	0	0	0	0	1	1	0	1	1
2693	Anseriformes	Anatidae	Aix sponsa	Aix	North American wood duck	Least Concern	1	1	0	0	0	0	0	2	1	1	2	0.5
2694	Anseriformes	Anatidae	Aix sponsa	Aix	North American wood duck	Least Concern	3	0	0	0	0	0	0	3	3	0	3	1
2695	Anseriformes	Anatidae	Aix sponsa	Aix	North American wood duck	Least Concern	0	1	0	0	0	0	0	1	0	1	1	0
2696	Anseriformes	Anatidae	Aix sponsa	Aix	North American wood duck	Least Concern	4	2	0	0	0	0	0	6	4	2	6	0.666666667
2697	Anseriformes	Anatidae	Aix sponsa	Aix	North American wood duck	Least Concern	1	1	0	0	0	0	0	2	1	1	2	0.5
2698	Anseriformes	Anatidae	Aix sponsa	Aix	North American wood duck	Least Concern	1	0	0	0	0	0	0	1	1	0	1	1
2699	Anseriformes	Anatidae	Aix sponsa	Aix	North American wood duck	Least Concern	1	1	0	0	0	0	0	2	1	1	2	0.5
2700	Anseriformes	Anatidae	Aix sponsa	Aix	North American wood duck	Least Concern	1	0	0	0	0	0	0	1	1	0	1	1
2701	Anseriformes	Anatidae	Aix sponsa	Aix	North American wood duck	Least Concern	20	13	3	0	0	0	0	36	20	13	33	0.606060606
2702	Anseriformes	Anatidae	Aix sponsa	Aix	North American wood duck	Least Concern	1	0	0	0	0	0	0	1	1	0	1	1
2703	Anseriformes	Anatidae	Aix sponsa	Aix	North American wood duck	Least Concern	1	2	0	0	0	0	0	3	1	2	3	0.333333333
2704	Anseriformes	Anatidae	Aix sponsa	Aix	North American wood duck	Least Concern	0	1	0	0	0	0	0	1	0	1	1	0
2705	Anseriformes	Anatidae	Aix sponsa	Aix	North American wood duck	Least Concern	1	0	0	0	0	0	0	1	1	0	1	1
2706	Anseriformes	Anatidae	Aix sponsa	Aix	North American wood duck	Least Concern	5	9	0	5	0	0	0	14	5	9	14	0.357142857
2707	Anseriformes	Anatidae	Aix sponsa	Aix	North American wood duck	Least Concern	4	6	0	0	0	0	0	10	4	6	10	0.4
2708	Anseriformes	Anatidae	Aix sponsa	Aix	North American wood duck	Least Concern	0	0	0	0	0	0	4	4	0	0	0	9999
2709	Anseriformes	Anatidae	Aix sponsa	Aix	North American wood duck	Least Concern	0	1	0	0	0	0	0	1	0	1	1	0
2710	Anseriformes	Anatidae	Aix sponsa	Aix	North American wood duck	Least Concern	4	7	0	0	0	0	0	11	4	7	11	0.363636364
2711	Anseriformes	Anatidae	Aix sponsa	Aix	North American wood duck	Least Concern	2	1	3	0	0	0	0	6	2	1	3	0.666666667
2712	Anseriformes	Anatidae	Aix sponsa	Aix	North American wood duck	Least Concern	0	3	0	0	0	0	0	3	0	3	3	0
2713	Anseriformes	Anatidae	Aix sponsa	Aix	North American wood duck	Least Concern	1	1	0	0	0	0	0	2	1	1	2	0.5
2714	Anseriformes	Anatidae	Aix sponsa	Aix	North American wood duck	Least Concern	5	2	0	0	0	0	0	7	5	2	7	0.714285714
2715	Anseriformes	Anatidae	Aix sponsa	Aix	North American wood duck	Least Concern	1	0	0	0	0	0	0	1	1	0	1	1
2716	Anseriformes	Anatidae	Aix sponsa	Aix	North American wood duck	Least Concern	1	0	0	0	0	0	1	2	1	0	1	1
2717	Anseriformes	Anatidae	Aix sponsa	Aix	North American wood duck	Least Concern	0	0	0	0	10	9	0	19	10	9	19	0.526315789
2718	Anseriformes	Anatidae	Aix sponsa	Aix	North American wood duck	Least Concern	7	5	0	0	0	0	0	12	7	5	12	0.583333333
2719	Anseriformes	Anatidae	Aix sponsa	Aix	North American wood duck	Least Concern	0	1	0	0	0	0	0	1	0	1	1	0
2720	Anseriformes	Anatidae	Aix sponsa	Aix	North American wood duck	Least Concern	0	1	0	0	0	0	0	1	0	1	1	0
2721	Anseriformes	Anatidae	Aix sponsa	Aix	North American wood duck	Least Concern	30	25	0	0	0	0	0	55	30	25	55	0.545454545
2722	Anseriformes	Anatidae	Aix sponsa	Aix	North American wood duck	Least Concern	3	0	0	0	0	0	0	3	3	0	3	1
2723	Anseriformes	Anatidae	Aix sponsa	Aix	North American wood duck	Least Concern	0	0	0	0	0	0	12	12	0	0	0	9999
2724	Anseriformes	Anatidae	Aix sponsa	Aix	North American wood duck	Least Concern	0	4	0	2	0	0	0	4	0	4	4	0
2725	Anseriformes	Anatidae	Aix sponsa	Aix	North American wood duck	Least Concern	1	0	0	0	0	0	0	1	1	0	1	1
2726	Anseriformes	Anatidae	Aix sponsa	Aix	North American wood duck	Least Concern	1	0	1	0	0	0	0	2	1	0	1	1
2727	Anseriformes	Anatidae	Aix sponsa	Aix	North American wood duck	Least Concern	3	0	0	0	0	0	0	3	3	0	3	1
2728	Anseriformes	Anatidae	Aix sponsa	Aix	North American wood duck	Least Concern	4	0	0	0	0	0	0	4	4	0	4	1
2729	Anseriformes	Anatidae	Aix sponsa	Aix	North American wood duck	Least Concern	1	0	0	0	0	0	0	1	1	0	1	1
2730	Anseriformes	Anatidae	Aix sponsa	Aix	North American wood duck	Least Concern	1	1	0	0	0	0	0	2	1	1	2	0.5
2731	Anseriformes	Anatidae	Aix sponsa	Aix	North American wood duck	Least Concern	1	0	0	0	0	0	0	1	1	0	1	1
2732	Anseriformes	Anatidae	Aix sponsa	Aix	North American wood duck	Least Concern	1	0	0	0	0	0	0	1	1	0	1	1
2733	Anseriformes	Anatidae	Aix sponsa	Aix	North American wood duck	Least Concern	1	0	0	0	0	0	0	1	1	0	1	1
2734	Anseriformes	Anatidae	Aix sponsa	Aix	North American wood duck	Least Concern	1	4	0	0	0	0	24	29	1	4	5	0.2
2735	Anseriformes	Anatidae	Aix sponsa	Aix	North American wood duck	Least Concern	1	1	0	0	0	0	0	2	1	1	2	0.5
2736	Anseriformes	Anatidae	Aix sponsa	Aix	North American wood duck	Least Concern	6	3	0	3	0	0	0	9	6	3	9	0.666666667
2737	Anseriformes	Anatidae	Aix sponsa	Aix	North American wood duck	Least Concern	1	1	0	0	0	0	0	2	1	1	2	0.5
2738	Anseriformes	Anatidae	Aix sponsa	Aix	North American wood duck	Least Concern	4	5	0	0	0	0	0	9	4	5	9	0.444444444
2739	Anseriformes	Anatidae	Aix sponsa	Aix	North American wood duck	Least Concern	3	3	0	0	0	0	0	6	3	3	6	0.5
2740	Anseriformes	Anatidae	Aix sponsa	Aix	North American wood duck	Least Concern	10	5	0	0	0	0	0	15	10	5	15	0.666666667
2059	Ciconiiformes	Threskiornithidae	Platalea ajaja	Threskiornithidae	Roseate spoonbill	9999	6	3	0	0	0	0	0	9	6	3	9	0.666666667
2060	Ciconiiformes	Threskiornithidae	Platalea ajaja	Threskiornithidae	Roseate spoonbill	9999	3	2	10	0	0	0	0	15	3	2	5	0.6
2059	Pelecaniformes	Threskiornithidae	Platalea ajaja	Threskiornithidae	Roseate spoonbill	Least Concern	6	3	0	0	0	0	0	9	6	3	9	0.666666667
2060	Pelecaniformes	Threskiornithidae	Platalea ajaja	Threskiornithidae	Roseate spoonbill	Least Concern	3	2	10	0	0	0	0	15	3	2	5	0.6
1273	Passeriformes	Alaudidae	Alauda arvensis	Alauda	Eurasian skylark	Least Concern	0	1	3	0	0	0	0	4	0	1	1	0
1275	Passeriformes	Alaudidae	Alauda arvensis	Alauda	Eurasian skylark	Least Concern	0	1	1	0	0	0	0	2	0	1	1	0
1086	Charadriiformes	Alcidae	Alca torda	Alca	Razorbill	Near Threatened	0	1	0	0	0	0	0	1	0	1	1	0
1087	Charadriiformes	Alcidae	Alca torda	Alca	Razorbill	Near Threatened	1	0	0	0	0	0	0	1	1	0	1	1
1088	Charadriiformes	Alcidae	Alca torda	Alca	Razorbill	Near Threatened	1	2	0	0	0	0	0	3	1	2	3	0.333333333
1089	Charadriiformes	Alcidae	Alca torda	Alca	Razorbill	Near Threatened	0	0	1	0	0	0	0	1	0	0	0	9999
163	Coraciiformes	Alcedinidae	Alcedo atthis	Alcedo	Common kingfisher	Least Concern	0	0	1	0	0	0	1	2	0	0	0	9999
164	Coraciiformes	Alcedinidae	Alcedo atthis	Alcedo	Common kingfisher	Least Concern	1	1	0	0	0	0	0	2	1	1	2	0.5
165	Coraciiformes	Alcedinidae	Alcedo atthis	Alcedo	Common kingfisher	Least Concern	0	1	4	0	0	0	0	5	0	1	1	0
166	Coraciiformes	Alcedinidae	Alcedo atthis	Alcedo	River kingfisher	Least Concern	0	1	0	0	0	0	0	1	0	1	1	0
1042	Galliformes	Phasianidae	Alectoris barbara	Alectoris	Barbary partridge	Least Concern	2	0	0	0	0	0	0	2	2	0	2	1
1038	Galliformes	Phasianidae	Alectoris barbara	Alectoris	Barbary partridge	Least Concern	1	1	0	0	0	0	0	2	1	1	2	0.5
1041	Galliformes	Phasianidae	Alectoris barbara	Alectoris	Barbary partridge	Least Concern	1	1	6	0	0	0	0	8	1	1	2	0.5
1043	Galliformes	Phasianidae	Alectoris barbara	Alectoris	Barbary partridge	Least Concern	3	4	0	0	0	0	0	7	3	4	7	0.428571429
1040	Galliformes	Phasianidae	Alectoris barbara	Alectoris	Barbary partridge	Least Concern	0	0	0	0	1	3	0	4	1	3	4	0.25
1039	Galliformes	Phasianidae	Alectoris barbara	Alectoris	Barbary partridge	Least Concern	0	1	0	1	0	0	0	1	0	1	1	0
1022	Galliformes	Phasianidae	Alectoris chukar	Alectoris	Chukar partridge	Least Concern	1	0	0	0	0	0	0	1	1	0	1	1
1024	Galliformes	Phasianidae	Alectoris chukar	Alectoris	Chukar partridge	Least Concern	3	0	3	3	0	0	0	6	3	0	3	1
1029	Galliformes	Phasianidae	Alectoris chukar	Alectoris	Chukar partridge	Least Concern	0	0	0	0	3	0	0	3	3	0	3	1
1031	Galliformes	Phasianidae	Alectoris chukar	Alectoris	Chukar partridge	Least Concern	1	0	1	0	0	0	0	2	1	0	1	1
1015	Galliformes	Phasianidae	Alectoris chukar	Alectoris	Chukar partridge	Least Concern	0	0	0	0	2	1	0	3	2	1	3	0.666666667
1009	Galliformes	Phasianidae	Alectoris chukar	Alectoris	Chukar partridge	Least Concern	1	1	6	0	0	0	2	10	1	1	2	0.5
1010	Galliformes	Phasianidae	Alectoris chukar	Alectoris	Chukar partridge	Least Concern	2	2	0	0	0	0	0	4	2	2	4	0.5
1016	Galliformes	Phasianidae	Alectoris chukar	Alectoris	Chukar partridge	Least Concern	2	2	0	0	0	0	0	4	2	2	4	0.5
1017	Galliformes	Phasianidae	Alectoris chukar	Alectoris	Chukar partridge	Least Concern	1	1	0	0	0	0	0	2	1	1	2	0.5
1020	Galliformes	Phasianidae	Alectoris chukar	Alectoris	Chukar partridge	Least Concern	0	0	0	0	1	1	0	2	1	1	2	0.5
1021	Galliformes	Phasianidae	Alectoris chukar	Alectoris	Chukar partridge	Least Concern	2	2	0	0	0	0	0	4	2	2	4	0.5
1023	Galliformes	Phasianidae	Alectoris chukar	Alectoris	Chukar partridge	Least Concern	0	0	0	0	2	2	5	9	2	2	4	0.5
1025	Galliformes	Phasianidae	Alectoris chukar	Alectoris	Chukar partridge	Least Concern	1	1	4	0	0	0	4	10	1	1	2	0.5
1026	Galliformes	Phasianidae	Alectoris chukar	Alectoris	Chukar partridge	Least Concern	0	0	0	0	1	1	0	2	1	1	2	0.5
1005	Galliformes	Phasianidae	Alectoris chukar	Alectoris	Chukar partridge	Least Concern	1	3	0	0	0	0	0	4	1	3	4	0.25
1012	Galliformes	Phasianidae	Alectoris chukar	Alectoris	Chukar partridge	Least Concern	0	1	1	0	0	0	0	2	0	1	1	0
1019	Galliformes	Phasianidae	Alectoris chukar	Alectoris	Chukar partridge	Least Concern	0	2	0	0	0	0	0	2	0	2	2	0
1028	Galliformes	Phasianidae	Alectoris chukar	Alectoris	Chukar partridge	Least Concern	0	1	0	0	0	0	0	1	0	1	1	0
992	Galliformes	Phasianidae	Alectoris graeca	Alectoris	Rock partridge	Near Threatened	1	0	0	0	0	0	0	1	1	0	1	1
998	Galliformes	Phasianidae	Alectoris graeca	Alectoris	Rock partridge	Near Threatened	4	0	0	2	0	0	0	4	4	0	4	1
1003	Galliformes	Phasianidae	Alectoris graeca	Alectoris	Rock partridge	Near Threatened	2	1	0	0	0	0	0	3	2	1	3	0.666666667
989	Galliformes	Phasianidae	Alectoris graeca	Alectoris	Rock partridge	Near Threatened	1	1	0	0	0	0	0	2	1	1	2	0.5
990	Galliformes	Phasianidae	Alectoris graeca	Alectoris	Rock partridge	Near Threatened	1	1	0	0	0	0	0	2	1	1	2	0.5
993	Galliformes	Phasianidae	Alectoris graeca	Alectoris	Rock partridge	Near Threatened	1	1	0	0	0	0	0	2	1	1	2	0.5
994	Galliformes	Phasianidae	Alectoris graeca	Alectoris	Rock partridge	Near Threatened	1	1	0	0	0	0	0	2	1	1	2	0.5
995	Galliformes	Phasianidae	Alectoris graeca	Alectoris	Rock partridge	Near Threatened	1	1	0	1	0	0	0	2	1	1	2	0.5
996	Galliformes	Phasianidae	Alectoris graeca	Alectoris	Rock partridge	Near Threatened	0	0	0	0	4	4	0	8	4	4	8	0.5
999	Galliformes	Phasianidae	Alectoris graeca	Alectoris	Rock partridge	Near Threatened	1	1	5	5	0	0	0	7	1	1	2	0.5
1001	Galliformes	Phasianidae	Alectoris graeca	Alectoris	Rock partridge	Near Threatened	2	2	0	0	0	0	0	4	2	2	4	0.5
1002	Galliformes	Phasianidae	Alectoris graeca	Alectoris	Rock partridge	Near Threatened	3	3	0	0	0	0	0	6	3	3	6	0.5
991	Galliformes	Phasianidae	Alectoris graeca	Alectoris	Rock partridge	Near Threatened	3	4	1	3	0	0	0	8	3	4	7	0.428571429
997	Galliformes	Phasianidae	Alectoris graeca	Alectoris	Rock partridge	Near Threatened	3	4	0	5	0	0	0	7	3	4	7	0.428571429
1000	Galliformes	Phasianidae	Alectoris graeca	Alectoris	Rock partridge	Near Threatened	3	5	4	0	0	0	0	12	3	5	8	0.375
1056	Galliformes	Phasianidae	Alectoris melanocephala	Alectoris	Arabian partridge	Least Concern	1	0	0	0	0	0	0	1	1	0	1	1
1055	Galliformes	Phasianidae	Alectoris melanocephala	Alectoris	Arabian partridge	Least Concern	0	0	0	0	1	1	0	2	1	1	2	0.5
1062	Galliformes	Phasianidae	Alectoris melanocephala	Alectoris	Arabian partridge	Least Concern	3	3	1	0	0	0	0	7	3	3	6	0.5
1063	Galliformes	Phasianidae	Alectoris melanocephala	Alectoris	Arabian partridge	Least Concern	1	1	0	0	0	0	0	2	1	1	2	0.5
1060	Galliformes	Phasianidae	Alectoris melanocephala	Alectoris	Arabian partridge	Least Concern	28	42	16	0	0	0	0	86	28	42	70	0.4
1058	Galliformes	Phasianidae	Alectoris melanocephala	Alectoris	Arabian partridge	Least Concern	0	1	0	0	0	0	0	1	0	1	1	0
1059	Galliformes	Phasianidae	Alectoris melanocephala	Alectoris	Arabian partridge	Least Concern	0	1	0	0	0	0	0	1	0	1	1	0
1061	Galliformes	Phasianidae	Alectoris melanocephala	Alectoris	Arabian partridge	Least Concern	0	1	0	0	0	0	0	1	0	1	1	0
1035	Galliformes	Phasianidae	Alectoris philbyi	Alectoris	Philby's partridge	Least Concern	18	13	8	0	0	0	0	39	18	13	31	0.580645161
1037	Galliformes	Phasianidae	Alectoris philbyi	Alectoris	Philby's partridge	Least Concern	1	1	0	0	0	0	0	2	1	1	2	0.5
1036	Galliformes	Phasianidae	Alectoris philbyi	Alectoris	Philby's partridge	Least Concern	0	1	0	1	0	0	0	1	0	1	1	0
1047	Galliformes	Phasianidae	Alectoris rufa	Alectoris	Red-legged partridge	Least Concern	1	0	0	0	0	0	0	1	1	0	1	1
1045	Galliformes	Phasianidae	Alectoris rufa	Alectoris	Red-legged partridge	Least Concern	1	1	0	0	0	0	0	2	1	1	2	0.5
1050	Galliformes	Phasianidae	Alectoris rufa	Alectoris	Red-legged partridge	Least Concern	0	0	0	0	6	6	0	12	6	6	12	0.5
1052	Galliformes	Phasianidae	Alectoris rufa	Alectoris	Red-legged partridge	Least Concern	1	1	0	0	0	0	0	2	1	1	2	0.5
1053	Galliformes	Phasianidae	Alectoris rufa	Alectoris	Red-legged partridge	Least Concern	2	2	0	0	0	0	0	4	2	2	4	0.5
1046	Galliformes	Phasianidae	Alectoris rufa	Alectoris	Red-legged partridge	Least Concern	0	1	0	0	0	0	0	1	0	1	1	0
30	Columbiformes	Columbidae	Alectroenas madagascariensis	Alectroenas	Madagascar blue pigeon	Least Concern	1	1	0	0	0	0	0	2	1	1	2	0.5
31	Columbiformes	Columbidae	Alectroenas madagascariensis	Alectroenas	Madagascar blue pigeon	Least Concern	2	0	0	0	0	0	0	2	2	0	2	1
32	Columbiformes	Columbidae	Alectroenas madagascariensis	Alectroenas	Madagascar blue pigeon	Least Concern	1	1	0	0	0	0	0	2	1	1	2	0.5
33	Columbiformes	Columbidae	Alectroenas madagascariensis	Alectroenas	Madagascar blue pigeon	Least Concern	8	6	0	0	0	0	0	14	8	6	14	0.571428571
7	Galliformes	Megapodiidae	Alectura lathami	Alectura	Brush turkey	Least Concern	1	2	0	0	0	0	0	3	1	2	3	0.333333333
4	Galliformes	Megapodiidae	Alectura lathami	Alectura	Brush turkey	Least Concern	1	3	0	0	0	0	0	4	1	3	4	0.25
2	Galliformes	Megapodiidae	Alectura lathami	Alectura	Brush turkey	Least Concern	0	1	0	0	0	0	0	1	0	1	1	0
3	Galliformes	Megapodiidae	Alectura lathami	Alectura	Australian brush turkey	Least Concern	1	0	0	0	0	0	0	1	1	0	1	1
5	Galliformes	Megapodiidae	Alectura lathami	Alectura	Australian brush turkey	Least Concern	1	0	0	0	0	0	0	1	1	0	1	1
6	Galliformes	Megapodiidae	Alectura lathami	Alectura	Australian brush turkey	Least Concern	1	0	0	0	0	0	0	1	1	0	1	1
8	Galliformes	Megapodiidae	Alectura lathami	Alectura	Australian brush turkey	Least Concern	1	0	0	0	0	0	0	1	1	0	1	1
9	Galliformes	Megapodiidae	Alectura lathami	Alectura	Australian brush turkey	Least Concern	1	0	0	0	0	0	0	1	1	0	1	1
12	Galliformes	Megapodiidae	Alectura lathami	Alectura	Australian brush turkey	Least Concern	1	0	0	0	0	0	0	1	1	0	1	1
13	Galliformes	Megapodiidae	Alectura lathami	Alectura	Australian brush turkey	Least Concern	1	0	0	0	0	0	0	1	1	0	1	1
14	Galliformes	Megapodiidae	Alectura lathami	Alectura	Australian brush turkey	Least Concern	1	0	0	0	0	0	0	1	1	0	1	1
10	Galliformes	Megapodiidae	Alectura lathami	Alectura	Australian brush turkey	Least Concern	1	1	0	0	0	0	0	2	1	1	2	0.5
15	Galliformes	Megapodiidae	Alectura lathami	Alectura	Australian brush turkey	Least Concern	0	1	0	0	0	0	0	1	0	1	1	0
6663	Psittaciformes	Psittacidae	Alipiopsitta xanthops	Alipiopsitta	Yellow-faced amazon	Near Threatened	1	1	0	0	0	0	0	2	1	1	2	0.5
6664	Psittaciformes	Psittacidae	Alipiopsitta xanthops	Alipiopsitta	Yellow-faced amazon	Near Threatened	1	1	0	0	0	0	0	2	1	1	2	0.5
6665	Psittaciformes	Psittacidae	Alipiopsitta xanthops	Alipiopsitta	Yellow-faced amazon	Near Threatened	1	0	0	0	0	0	0	1	1	0	1	1
6666	Psittaciformes	Psittacidae	Alipiopsitta xanthops	Alipiopsitta	Yellow-faced amazon	Near Threatened	2	5	1	0	0	0	0	8	2	5	7	0.285714286
6667	Psittaciformes	Psittacidae	Alipiopsitta xanthops	Alipiopsitta	Yellow-faced amazon	Near Threatened	2	1	0	0	0	0	0	3	2	1	3	0.666666667
6668	Psittaciformes	Psittacidae	Alipiopsitta xanthops	Alipiopsitta	Yellow-faced amazon	Near Threatened	1	2	0	0	0	0	0	3	1	2	3	0.333333333
6669	Psittaciformes	Psittacidae	Alipiopsitta xanthops	Alipiopsitta	Yellow-faced amazon	Near Threatened	3	1	3	0	0	0	0	7	3	1	4	0.75
1745	Psittaciformes	Psittacidae	Alisterus amboinensis	Alisterus	King parrot	Least Concern	3	4	0	0	0	0	0	7	3	4	7	0.428571429
1746	Psittaciformes	Psittacidae	Alisterus amboinensis	Alisterus	King parrot	Least Concern	0	1	0	0	0	0	0	1	0	1	1	0
1747	Psittaciformes	Psittacidae	Alisterus amboinensis	Alisterus	Amboina king parrot	Least Concern	0	1	0	0	0	0	0	1	0	1	1	0
1748	Psittaciformes	Psittacidae	Alisterus amboinensis	Alisterus	Amboina king parrot	Least Concern	1	0	0	0	0	0	0	1	1	0	1	1
1749	Psittaciformes	Psittacidae	Alisterus amboinensis	Alisterus	Buru king parrot	Least Concern	2	2	0	0	0	0	0	4	2	2	4	0.5
1750	Psittaciformes	Psittacidae	Alisterus amboinensis	Alisterus	Papuan king parrot	Least Concern	2	3	0	0	0	0	0	5	2	3	5	0.4
1751	Psittaciformes	Psittacidae	Alisterus chloropterus	Alisterus	Green-winged king parrot	Least Concern	0	1	0	0	0	0	0	1	0	1	1	0
1752	Psittaciformes	Psittacidae	Alisterus chloropterus	Alisterus	Green-winged king parrot	Least Concern	1	0	0	0	0	0	0	1	1	0	1	1
1754	Psittaciformes	Psittacidae	Alisterus chloropterus	Alisterus	Northern green-winged king parrot	Least Concern	1	1	0	0	0	0	0	2	1	1	2	0.5
1756	Psittaciformes	Psittacidae	Alisterus scapularis	Alisterus	Australian king parrot	Least Concern	5	3	0	0	0	0	0	8	5	3	8	0.625
1757	Psittaciformes	Psittacidae	Alisterus scapularis	Alisterus	Australian king parrot	Least Concern	0	1	0	0	0	0	0	1	0	1	1	0
1758	Psittaciformes	Psittacidae	Alisterus scapularis	Alisterus	Australian king parrot	Least Concern	1	0	0	0	0	0	0	1	1	0	1	1
1759	Psittaciformes	Psittacidae	Alisterus scapularis	Alisterus	Australian king parrot	Least Concern	1	2	3	2	0	0	0	6	1	2	3	0.333333333
1760	Psittaciformes	Psittacidae	Alisterus scapularis	Alisterus	Australian king parrot	Least Concern	1	0	0	0	0	0	0	1	1	0	1	1
1761	Psittaciformes	Psittacidae	Alisterus scapularis	Alisterus	Australian king parrot	Least Concern	6	0	0	0	0	0	0	6	6	0	6	1
1762	Psittaciformes	Psittacidae	Alisterus scapularis	Alisterus	Australian king parrot	Least Concern	1	1	0	0	0	0	0	2	1	1	2	0.5
1763	Psittaciformes	Psittacidae	Alisterus scapularis	Alisterus	Australian king parrot	Least Concern	3	0	0	0	0	0	0	3	3	0	3	1
1764	Psittaciformes	Psittacidae	Alisterus scapularis	Alisterus	Australian king parrot	Least Concern	5	1	1	1	0	0	0	7	5	1	6	0.833333333
1765	Psittaciformes	Psittacidae	Alisterus scapularis	Alisterus	Australian king parrot	Least Concern	1	1	0	0	0	0	0	2	1	1	2	0.5
1766	Psittaciformes	Psittacidae	Alisterus scapularis	Alisterus	Australian king parrot	Least Concern	1	0	0	0	0	0	0	1	1	0	1	1
1767	Psittaciformes	Psittacidae	Alisterus scapularis	Alisterus	Australian king parrot	Least Concern	0	0	0	0	1	2	0	3	1	2	3	0.333333333
1768	Psittaciformes	Psittacidae	Alisterus scapularis	Alisterus	Australian king parrot	Least Concern	1	1	0	0	0	0	0	2	1	1	2	0.5
1769	Psittaciformes	Psittacidae	Alisterus scapularis	Alisterus	Australian king parrot	Least Concern	1	1	0	0	0	0	0	2	1	1	2	0.5
1770	Psittaciformes	Psittacidae	Alisterus scapularis	Alisterus	Australian king parrot	Least Concern	0	1	0	0	0	0	0	1	0	1	1	0
1771	Psittaciformes	Psittacidae	Alisterus scapularis	Alisterus	Australian king parrot	Least Concern	2	0	0	0	0	0	0	2	2	0	2	1
1772	Psittaciformes	Psittacidae	Alisterus scapularis	Alisterus	Australian king parrot	Least Concern	2	0	0	0	0	0	0	2	2	0	2	1
1773	Psittaciformes	Psittacidae	Alisterus scapularis	Alisterus	Australian king parrot	Least Concern	0	0	0	0	2	0	0	2	2	0	2	1
1774	Psittaciformes	Psittacidae	Alisterus scapularis	Alisterus	Australian king parrot	Least Concern	1	1	0	0	0	0	0	2	1	1	2	0.5
1775	Psittaciformes	Psittacidae	Alisterus scapularis	Alisterus	Australian king parrot	Least Concern	4	0	0	0	0	0	0	4	4	0	4	1
1776	Psittaciformes	Psittacidae	Alisterus scapularis	Alisterus	Australian king parrot	Least Concern	1	0	0	0	0	0	0	1	1	0	1	1
1777	Psittaciformes	Psittacidae	Alisterus scapularis	Alisterus	Australian king parrot	Least Concern	1	1	0	0	0	0	0	2	1	1	2	0.5
1779	Psittaciformes	Psittacidae	Alisterus scapularis	Alisterus	Australian king parrot	Least Concern	0	0	0	0	0	1	1	2	0	1	1	0
1780	Psittaciformes	Psittacidae	Alisterus scapularis	Alisterus	Australian king parrot	Least Concern	1	1	0	0	0	0	0	2	1	1	2	0.5
1781	Psittaciformes	Psittacidae	Alisterus scapularis	Alisterus	Australian king parrot	Least Concern	0	0	0	0	1	0	0	1	1	0	1	1
1782	Psittaciformes	Psittacidae	Alisterus scapularis	Alisterus	Australian king parrot	Least Concern	0	1	0	0	0	0	0	1	0	1	1	0
1783	Psittaciformes	Psittacidae	Alisterus scapularis	Alisterus	Australian king parrot	Least Concern	1	0	0	0	0	0	0	1	1	0	1	1
1784	Psittaciformes	Psittacidae	Alisterus scapularis	Alisterus	Australian king parrot	Least Concern	1	1	2	2	0	0	0	4	1	1	2	0.5
1785	Psittaciformes	Psittacidae	Alisterus scapularis	Alisterus	Australian king parrot	Least Concern	0	1	0	0	0	0	0	1	0	1	1	0
1786	Psittaciformes	Psittacidae	Alisterus scapularis	Alisterus	Australian king parrot	Least Concern	0	1	0	0	0	0	0	1	0	1	1	0
1787	Psittaciformes	Psittacidae	Alisterus scapularis	Alisterus	Australian king parrot	Least Concern	1	0	0	0	0	0	0	1	1	0	1	1
1788	Psittaciformes	Psittacidae	Alisterus scapularis	Alisterus	Australian king parrot	Least Concern	1	1	0	0	0	0	0	2	1	1	2	0.5
1789	Psittaciformes	Psittacidae	Alisterus scapularis	Alisterus	Australian king parrot	Least Concern	0	1	0	0	0	0	0	1	0	1	1	0
1790	Psittaciformes	Psittacidae	Alisterus scapularis	Alisterus	Australian king parrot	Least Concern	1	0	0	0	0	0	0	1	1	0	1	1
1791	Psittaciformes	Psittacidae	Alisterus scapularis	Alisterus	Australian king parrot	Least Concern	1	1	0	0	0	0	0	2	1	1	2	0.5
1792	Psittaciformes	Psittacidae	Alisterus scapularis	Alisterus	Australian king parrot	Least Concern	2	0	0	0	0	0	0	2	2	0	2	1
2397	Columbiformes	Columbidae	Gallicolumba jobiensis	Gallicolumba	White-breasted ground dove	Least Concern	1	0	1	0	0	0	0	2	1	0	1	1
2398	Columbiformes	Columbidae	Gallicolumba jobiensis	Gallicolumba	White-breasted ground dove	Least Concern	4	2	2	2	0	0	0	8	4	2	6	0.666666667
2396	Columbiformes	Columbidae	Gallicolumba sanctaecrucis	Gallicolumba	Santa cruz ground-dove	Endangered	44	12	2	0	0	0	0	58	44	12	56	0.785714286
2394	Columbiformes	Columbidae	Gallicolumba sanctaecrucis	Gallicolumba	Santa cruz ground-dove	Endangered	47	40	0	2	0	0	0	87	47	40	87	0.540229885
2395	Columbiformes	Columbidae	Gallicolumba sanctaecrucis	Gallicolumba	Santa cruz ground-dove	Endangered	1	1	0	0	0	0	0	2	1	1	2	0.5
2379	Columbiformes	Columbidae	Gallicolumba xanthonura	Gallicolumba	White-throated ground-dove	Near Threatened	0	1	0	0	0	0	0	1	0	1	1	0
2380	Columbiformes	Columbidae	Gallicolumba xanthonura	Gallicolumba	White-throated ground-dove	Near Threatened	1	1	0	0	0	0	0	2	1	1	2	0.5
2381	Columbiformes	Columbidae	Gallicolumba xanthonura	Gallicolumba	White-throated ground-dove	Near Threatened	1	0	0	0	0	0	0	1	1	0	1	1
2382	Columbiformes	Columbidae	Gallicolumba xanthonura	Gallicolumba	White-throated ground-dove	Near Threatened	1	1	0	0	0	0	0	2	1	1	2	0.5
2383	Columbiformes	Columbidae	Gallicolumba xanthonura	Gallicolumba	White-throated ground-dove	Near Threatened	1	0	0	0	0	0	0	1	1	0	1	1
2384	Columbiformes	Columbidae	Gallicolumba xanthonura	Gallicolumba	White-throated ground-dove	Near Threatened	2	1	0	0	0	0	0	3	2	1	3	0.666666667
2385	Columbiformes	Columbidae	Gallicolumba xanthonura	Gallicolumba	White-throated ground-dove	Near Threatened	3	3	0	0	0	0	0	6	3	3	6	0.5
2386	Columbiformes	Columbidae	Gallicolumba xanthonura	Gallicolumba	White-throated ground-dove	Near Threatened	1	1	0	0	0	0	0	2	1	1	2	0.5
2389	Columbiformes	Columbidae	Gallicolumba xanthonura	Gallicolumba	White-throated ground-dove	Near Threatened	1	2	0	0	0	0	0	3	1	2	3	0.333333333
2390	Columbiformes	Columbidae	Gallicolumba xanthonura	Gallicolumba	White-throated ground-dove	Near Threatened	2	3	0	1	0	0	0	5	2	3	5	0.4
2391	Columbiformes	Columbidae	Gallicolumba xanthonura	Gallicolumba	White-throated ground-dove	Near Threatened	2	0	0	0	0	0	0	2	2	0	2	1
2392	Columbiformes	Columbidae	Gallicolumba xanthonura	Gallicolumba	White-throated ground-dove	Near Threatened	5	5	6	2	0	0	0	16	5	5	10	0.5
2393	Columbiformes	Columbidae	Gallicolumba xanthonura	Gallicolumba	White-throated ground-dove	Near Threatened	2	2	0	0	0	0	0	4	2	2	4	0.5
2387	Columbiformes	Columbidae	Gallicolumba xanthonura	Gallicolumba	White-throated ground-dove	Near Threatened	1	0	0	0	0	0	0	1	1	0	1	1
2388	Columbiformes	Columbidae	Gallicolumba xanthonura	Gallicolumba	White-throated ground-dove	Near Threatened	3	2	0	0	0	0	0	5	3	2	5	0.6
2741	Anseriformes	Anatidae	Alopochen aegyptiaca	Alopochen	Egyptian goose	9999	0	0	0	0	0	0	8	8	0	0	0	9999
2742	Anseriformes	Anatidae	Alopochen aegyptiaca	Alopochen	Egyptian goose	9999	0	0	1	0	0	0	0	1	0	0	0	9999
2743	Anseriformes	Anatidae	Alopochen aegyptiaca	Alopochen	Egyptian goose	9999	0	0	0	0	0	0	6	6	0	0	0	9999
2744	Anseriformes	Anatidae	Alopochen aegyptiaca	Alopochen	Egyptian goose	9999	1	0	0	0	0	0	0	1	1	0	1	1
2745	Anseriformes	Anatidae	Alopochen aegyptiaca	Alopochen	Egyptian goose	9999	1	0	0	0	0	0	0	1	1	0	1	1
2746	Anseriformes	Anatidae	Alopochen aegyptiaca	Alopochen	Egyptian goose	Least Concern	2	0	5	0	0	0	0	7	2	0	2	1
2747	Anseriformes	Anatidae	Alopochen aegyptiaca	Alopochen	Egyptian goose	Least Concern	0	1	2	0	0	0	0	3	0	1	1	0
2748	Anseriformes	Anatidae	Alopochen aegyptiaca	Alopochen	Egyptian goose	Least Concern	0	0	1	0	0	0	0	1	0	0	0	9999
2749	Anseriformes	Anatidae	Alopochen aegyptiaca	Alopochen	Egyptian goose	Least Concern	0	0	14	0	0	0	0	14	0	0	0	9999
2750	Anseriformes	Anatidae	Alopochen aegyptiaca	Alopochen	Egyptian goose	Least Concern	0	0	2	0	0	0	0	2	0	0	0	9999
2751	Anseriformes	Anatidae	Alopochen aegyptiaca	Alopochen	Egyptian goose	Least Concern	0	0	0	0	0	0	10	10	0	0	0	9999
2752	Anseriformes	Anatidae	Alopochen aegyptiaca	Alopochen	Egyptian goose	Least Concern	0	1	0	0	0	0	0	1	0	1	1	0
2753	Anseriformes	Anatidae	Alopochen aegyptiaca	Alopochen	Egyptian goose	Least Concern	0	4	0	0	0	0	0	4	0	4	4	0
2754	Anseriformes	Anatidae	Alopochen aegyptiaca	Alopochen	Egyptian goose	Least Concern	2	4	0	0	0	0	0	6	2	4	6	0.333333333
2755	Anseriformes	Anatidae	Alopochen aegyptiaca	Alopochen	Egyptian goose	Least Concern	1	0	0	0	0	0	0	1	1	0	1	1
2756	Anseriformes	Anatidae	Alopochen aegyptiaca	Alopochen	Egyptian goose	Least Concern	0	0	0	0	0	0	1	1	0	0	0	9999
2757	Anseriformes	Anatidae	Alopochen aegyptiaca	Alopochen	Egyptian goose	Least Concern	0	2	0	0	0	0	0	2	0	2	2	0
2758	Anseriformes	Anatidae	Alopochen aegyptiaca	Alopochen	Egyptian goose	Least Concern	3	1	0	0	0	0	1	5	3	1	4	0.75
2759	Anseriformes	Anatidae	Alopochen aegyptiaca	Alopochen	Egyptian goose	Least Concern	0	0	0	0	1	1	0	2	1	1	2	0.5
2760	Anseriformes	Anatidae	Alopochen aegyptiaca	Alopochen	Egyptian goose	Least Concern	0	0	0	0	0	0	10	10	0	0	0	9999
2761	Anseriformes	Anatidae	Alopochen aegyptiaca	Alopochen	Egyptian goose	Least Concern	0	1	0	0	0	0	0	1	0	1	1	0
2762	Anseriformes	Anatidae	Alopochen aegyptiaca	Alopochen	Egyptian goose	Least Concern	1	0	0	0	0	0	0	1	1	0	1	1
2763	Anseriformes	Anatidae	Alopochen aegyptiaca	Alopochen	Egyptian goose	Least Concern	1	1	0	0	0	0	0	2	1	1	2	0.5
2764	Anseriformes	Anatidae	Alopochen aegyptiaca	Alopochen	Egyptian goose	Least Concern	1	1	0	0	0	0	0	2	1	1	2	0.5
2765	Anseriformes	Anatidae	Alopochen aegyptiaca	Alopochen	Egyptian goose	Least Concern	1	1	0	0	0	0	0	2	1	1	2	0.5
2766	Anseriformes	Anatidae	Alopochen aegyptiaca	Alopochen	Egyptian goose	Least Concern	0	1	0	0	0	0	0	1	0	1	1	0
2767	Anseriformes	Anatidae	Alopochen aegyptiaca	Alopochen	Egyptian goose	Least Concern	0	1	0	0	0	0	0	1	0	1	1	0
2768	Anseriformes	Anatidae	Alopochen aegyptiaca	Alopochen	Egyptian goose	Least Concern	1	0	0	0	0	0	0	1	1	0	1	1
2769	Anseriformes	Anatidae	Alopochen aegyptiaca	Alopochen	Egyptian goose	Least Concern	1	1	2	0	0	0	0	4	1	1	2	0.5
2770	Anseriformes	Anatidae	Alopochen aegyptiaca	Alopochen	Egyptian goose	Least Concern	1	0	0	0	0	0	0	1	1	0	1	1
2771	Anseriformes	Anatidae	Alopochen aegyptiaca	Alopochen	Egyptian goose	Least Concern	1	1	0	0	0	0	0	2	1	1	2	0.5
2772	Anseriformes	Anatidae	Alopochen aegyptiaca	Alopochen	Egyptian goose	Least Concern	0	0	6	4	0	0	0	6	0	0	0	9999
2773	Anseriformes	Anatidae	Alopochen aegyptiaca	Alopochen	Egyptian goose	Least Concern	1	2	0	0	0	0	0	3	1	2	3	0.333333333
2774	Anseriformes	Anatidae	Alopochen aegyptiaca	Alopochen	Egyptian goose	Least Concern	1	0	0	0	0	0	0	1	1	0	1	1
2775	Anseriformes	Anatidae	Alopochen aegyptiaca	Alopochen	Egyptian goose	Least Concern	0	0	2	0	0	0	0	2	0	0	0	9999
2776	Anseriformes	Anatidae	Alopochen aegyptiaca	Alopochen	Egyptian goose	Least Concern	0	2	0	0	0	0	0	2	0	2	2	0
2777	Anseriformes	Anatidae	Alopochen aegyptiaca	Alopochen	Egyptian goose	Least Concern	3	3	0	3	0	0	0	6	3	3	6	0.5
2778	Anseriformes	Anatidae	Alopochen aegyptiaca	Alopochen	Egyptian goose	Least Concern	0	0	0	0	0	0	2	2	0	0	0	9999
2779	Anseriformes	Anatidae	Alopochen aegyptiaca	Alopochen	Egyptian goose	Least Concern	1	1	10	0	0	0	0	12	1	1	2	0.5
2780	Anseriformes	Anatidae	Alopochen aegyptiaca	Alopochen	Egyptian goose	Least Concern	0	1	0	0	0	0	0	1	0	1	1	0
2781	Anseriformes	Anatidae	Alopochen aegyptiaca	Alopochen	Egyptian goose	Least Concern	0	0	1	0	0	0	0	1	0	0	0	9999
2782	Anseriformes	Anatidae	Alopochen aegyptiaca	Alopochen	Egyptian goose	Least Concern	1	1	0	0	0	0	0	2	1	1	2	0.5
2783	Anseriformes	Anatidae	Alopochen aegyptiaca	Alopochen	Egyptian goose	Least Concern	0	0	0	0	0	0	1	1	0	0	0	9999
2784	Anseriformes	Anatidae	Alopochen aegyptiaca	Alopochen	Egyptian goose	Least Concern	1	3	0	0	0	0	0	4	1	3	4	0.25
2785	Anseriformes	Anatidae	Alopochen aegyptiaca	Alopochen	Egyptian goose	Least Concern	1	1	0	0	0	0	0	2	1	1	2	0.5
2786	Anseriformes	Anatidae	Alopochen aegyptiaca	Alopochen	Egyptian goose	Least Concern	1	1	0	0	0	0	0	2	1	1	2	0.5
2787	Anseriformes	Anatidae	Alopochen aegyptiaca	Alopochen	Egyptian goose	Least Concern	1	0	2	0	0	0	0	3	1	0	1	1
2788	Anseriformes	Anatidae	Alopochen aegyptiaca	Alopochen	Egyptian goose	Least Concern	0	0	0	0	0	0	2	2	0	0	0	9999
2789	Anseriformes	Anatidae	Alopochen aegyptiaca	Alopochen	Egyptian goose	Least Concern	0	0	0	0	1	1	1	3	1	1	2	0.5
2790	Anseriformes	Anatidae	Alopochen aegyptiaca	Alopochen	Egyptian goose	Least Concern	1	1	0	0	0	0	0	2	1	1	2	0.5
2791	Anseriformes	Anatidae	Alopochen aegyptiaca	Alopochen	Egyptian goose	Least Concern	2	4	0	0	0	0	0	6	2	4	6	0.333333333
2792	Anseriformes	Anatidae	Alopochen aegyptiaca	Alopochen	Egyptian goose	Least Concern	0	0	1	0	0	0	0	1	0	0	0	9999
2793	Anseriformes	Anatidae	Alopochen aegyptiaca	Alopochen	Egyptian goose	Least Concern	1	1	12	0	0	0	0	14	1	1	2	0.5
2794	Anseriformes	Anatidae	Alopochen aegyptiaca	Alopochen	Egyptian goose	Least Concern	0	1	4	0	0	0	0	5	0	1	1	0
2795	Anseriformes	Anatidae	Alopochen aegyptiaca	Alopochen	Egyptian goose	Least Concern	4	3	0	0	0	0	0	7	4	3	7	0.571428571
2796	Anseriformes	Anatidae	Alopochen aegyptiaca	Alopochen	Egyptian goose	Least Concern	1	0	0	0	0	0	0	1	1	0	1	1
2797	Anseriformes	Anatidae	Alopochen aegyptiaca	Alopochen	Egyptian goose	Least Concern	1	0	4	0	0	0	0	5	1	0	1	1
2798	Anseriformes	Anatidae	Alopochen aegyptiaca	Alopochen	Egyptian goose	Least Concern	0	0	0	0	0	0	1	1	0	0	0	9999
2799	Anseriformes	Anatidae	Alopochen aegyptiaca	Alopochen	Egyptian goose	Least Concern	0	0	3	0	0	0	0	3	0	0	0	9999
2800	Anseriformes	Anatidae	Alopochen aegyptiaca	Alopochen	Egyptian goose	Least Concern	1	0	0	0	0	0	0	1	1	0	1	1
2801	Anseriformes	Anatidae	Alopochen aegyptiaca	Alopochen	Egyptian goose	Least Concern	1	1	0	0	0	0	0	2	1	1	2	0.5
2802	Anseriformes	Anatidae	Alopochen aegyptiaca	Alopochen	Egyptian goose	Least Concern	0	1	0	0	0	0	0	1	0	1	1	0
2803	Anseriformes	Anatidae	Alopochen aegyptiaca	Alopochen	Egyptian goose	Least Concern	0	0	10	0	0	0	0	10	0	0	0	9999
2804	Anseriformes	Anatidae	Alopochen aegyptiaca	Alopochen	Egyptian goose	Least Concern	1	0	0	0	0	0	0	1	1	0	1	1
2805	Anseriformes	Anatidae	Alopochen aegyptiaca	Alopochen	Egyptian goose	Least Concern	2	1	7	0	0	0	0	10	2	1	3	0.666666667
2806	Anseriformes	Anatidae	Alopochen aegyptiaca	Alopochen	Egyptian goose	Least Concern	0	1	0	0	0	0	0	1	0	1	1	0
2807	Anseriformes	Anatidae	Alopochen aegyptiaca	Alopochen	Egyptian goose	Least Concern	1	0	0	0	0	0	0	1	1	0	1	1
2808	Anseriformes	Anatidae	Alopochen aegyptiaca	Alopochen	Egyptian goose	Least Concern	1	1	1	0	0	0	0	3	1	1	2	0.5
2809	Anseriformes	Anatidae	Alopochen aegyptiaca	Alopochen	Egyptian goose	Least Concern	0	0	3	0	0	0	0	3	0	0	0	9999
2810	Anseriformes	Anatidae	Alopochen aegyptiaca	Alopochen	Egyptian goose	Least Concern	0	1	0	0	0	0	0	1	0	1	1	0
2811	Anseriformes	Anatidae	Alopochen aegyptiaca	Alopochen	Egyptian goose	Least Concern	2	0	0	0	0	0	0	2	2	0	2	1
2812	Anseriformes	Anatidae	Alopochen aegyptiaca	Alopochen	Egyptian goose	Least Concern	1	6	0	0	0	0	0	7	1	6	7	0.142857143
2813	Anseriformes	Anatidae	Alopochen aegyptiaca	Alopochen	Egyptian goose	Least Concern	0	0	6	0	1	0	59	66	1	0	1	1
2814	Anseriformes	Anatidae	Alopochen aegyptiaca	Alopochen	Egyptian goose	Least Concern	4	4	0	0	0	0	0	8	4	4	8	0.5
2815	Anseriformes	Anatidae	Alopochen aegyptiaca	Alopochen	Egyptian goose	Least Concern	5	3	0	0	0	0	0	8	5	3	8	0.625
2816	Anseriformes	Anatidae	Alopochen aegyptiaca	Alopochen	Egyptian goose	Least Concern	0	0	6	0	0	0	12	18	0	0	0	9999
2817	Anseriformes	Anatidae	Alopochen aegyptiaca	Alopochen	Egyptian goose	Least Concern	2	0	0	0	0	0	0	2	2	0	2	1
2818	Anseriformes	Anatidae	Alopochen aegyptiaca	Alopochen	Egyptian goose	Least Concern	4	1	0	0	0	0	0	5	4	1	5	0.8
2819	Anseriformes	Anatidae	Alopochen aegyptiaca	Alopochen	Egyptian goose	Least Concern	0	1	0	0	0	0	0	1	0	1	1	0
2820	Anseriformes	Anatidae	Alopochen aegyptiaca	Alopochen	Egyptian goose	Least Concern	4	0	0	0	0	0	0	4	4	0	4	1
2821	Anseriformes	Anatidae	Alopochen aegyptiaca	Alopochen	Egyptian goose	Least Concern	2	1	0	0	0	0	0	3	2	1	3	0.666666667
2822	Anseriformes	Anatidae	Alopochen aegyptiaca	Alopochen	Egyptian goose	Least Concern	1	0	0	0	0	0	0	1	1	0	1	1
2823	Anseriformes	Anatidae	Alopochen aegyptiaca	Alopochen	Egyptian goose	Least Concern	0	1	0	0	0	0	0	1	0	1	1	0
2824	Anseriformes	Anatidae	Alopochen aegyptiaca	Alopochen	Egyptian goose	Least Concern	3	2	1	0	0	0	0	6	3	2	5	0.6
2825	Anseriformes	Anatidae	Alopochen aegyptiaca	Alopochen	Egyptian goose	Least Concern	1	1	0	0	0	0	0	2	1	1	2	0.5
2826	Anseriformes	Anatidae	Alopochen aegyptiaca	Alopochen	Egyptian goose	Least Concern	0	1	5	0	0	0	0	6	0	1	1	0
2827	Anseriformes	Anatidae	Alopochen aegyptiaca	Alopochen	Egyptian goose	Least Concern	0	2	0	0	0	0	0	2	0	2	2	0
2828	Anseriformes	Anatidae	Alopochen aegyptiaca	Alopochen	Egyptian goose	Least Concern	0	3	1	0	0	0	36	40	0	3	3	0
2829	Anseriformes	Anatidae	Alopochen aegyptiaca	Alopochen	Egyptian goose	Least Concern	1	0	0	0	0	0	0	1	1	0	1	1
2830	Anseriformes	Anatidae	Alopochen aegyptiaca	Alopochen	Egyptian goose	Least Concern	0	1	0	0	0	1	0	2	0	2	2	0
2831	Anseriformes	Anatidae	Alopochen aegyptiaca	Alopochen	Egyptian goose	Least Concern	1	1	0	0	0	0	0	2	1	1	2	0.5
2832	Anseriformes	Anatidae	Alopochen aegyptiaca	Alopochen	Egyptian goose	Least Concern	3	2	0	0	0	0	0	5	3	2	5	0.6
2833	Anseriformes	Anatidae	Alopochen aegyptiaca	Alopochen	Egyptian goose	Least Concern	1	1	7	0	0	0	0	9	1	1	2	0.5
2834	Anseriformes	Anatidae	Alopochen aegyptiaca	Alopochen	Egyptian goose	Least Concern	1	1	0	0	0	0	0	2	1	1	2	0.5
2835	Anseriformes	Anatidae	Alopochen aegyptiaca	Alopochen	Egyptian goose	Least Concern	1	1	0	0	0	0	0	2	1	1	2	0.5
2836	Anseriformes	Anatidae	Alopochen aegyptiaca	Alopochen	Egyptian goose	Least Concern	0	2	0	0	0	0	0	2	0	2	2	0
2837	Anseriformes	Anatidae	Alopochen aegyptiaca	Alopochen	Egyptian goose	Least Concern	0	5	0	0	0	0	0	5	0	5	5	0
2838	Anseriformes	Anatidae	Alopochen aegyptiaca	Alopochen	Egyptian goose	Least Concern	1	0	0	0	0	0	0	1	1	0	1	1
2839	Anseriformes	Anatidae	Alopochen aegyptiaca	Alopochen	Egyptian goose	Least Concern	1	1	35	0	0	0	23	75	1	1	2	0.5
2840	Anseriformes	Anatidae	Alopochen aegyptiaca	Alopochen	Egyptian goose	Least Concern	0	0	0	0	0	0	10	10	0	0	0	9999
2841	Anseriformes	Anatidae	Alopochen aegyptiaca	Alopochen	Egyptian goose	Least Concern	1	1	0	0	0	0	0	2	1	1	2	0.5
2842	Anseriformes	Anatidae	Alopochen aegyptiaca	Alopochen	Egyptian goose	Least Concern	0	0	1	0	0	0	0	1	0	0	0	9999
2843	Anseriformes	Anatidae	Alopochen aegyptiaca	Alopochen	Egyptian goose	Least Concern	0	0	1	0	0	0	0	1	0	0	0	9999
2844	Anseriformes	Anatidae	Alopochen aegyptiaca	Alopochen	Egyptian goose	Least Concern	0	0	7	0	0	0	0	7	0	0	0	9999
2845	Anseriformes	Anatidae	Alopochen aegyptiaca	Alopochen	Egyptian goose	Least Concern	0	1	1	0	0	0	0	2	0	1	1	0
2846	Anseriformes	Anatidae	Alopochen aegyptiaca	Alopochen	Egyptian goose	Least Concern	0	1	0	0	0	0	0	1	0	1	1	0
3518	Passeriformes	Estrildidae	Amadina erythrocephala	Amadina	Paradise sparrow	Least Concern	2	2	0	0	0	0	0	4	2	2	4	0.5
3509	Passeriformes	Estrildidae	Amadina fasciata	Amadina	Cut-throat finch	Least Concern	0	0	0	0	51	46	0	97	51	46	97	0.525773196
3510	Passeriformes	Estrildidae	Amadina fasciata	Amadina	Cut-throat finch	Least Concern	2	0	0	0	0	0	0	2	2	0	2	1
3511	Passeriformes	Estrildidae	Amadina fasciata	Amadina	Cut-throat finch	Least Concern	1	1	0	0	0	0	0	2	1	1	2	0.5
3512	Passeriformes	Estrildidae	Amadina fasciata	Amadina	Cut-throat finch	Least Concern	1	1	0	0	0	0	0	2	1	1	2	0.5
3513	Passeriformes	Estrildidae	Amadina fasciata	Amadina	Cut-throat finch	Least Concern	8	9	0	0	0	0	0	17	8	9	17	0.470588235
3516	Passeriformes	Estrildidae	Amadina fasciata	Amadina	Cut-throat finch	Least Concern	1	2	0	0	0	0	0	3	1	2	3	0.333333333
3521	Passeriformes	Estrildidae	Amandava amandava	Amandava	Red avadavat	Least Concern	2	1	0	0	0	0	0	3	2	1	3	0.666666667
3522	Passeriformes	Estrildidae	Amandava amandava	Amandava	Red avadavat	Least Concern	0	0	0	0	2	2	0	4	2	2	4	0.5
3525	Passeriformes	Estrildidae	Amandava amandava	Amandava	Red avadavat	Least Concern	1	9	0	0	0	0	0	10	1	9	10	0.1
3526	Passeriformes	Estrildidae	Amandava amandava	Amandava	Red avadavat	Least Concern	5	4	0	0	7	4	0	20	12	8	20	0.6
3527	Passeriformes	Estrildidae	Amandava amandava	Amandava	Red avadavat	Least Concern	0	0	0	0	3	0	0	3	3	0	3	1
3528	Passeriformes	Estrildidae	Amandava amandava	Amandava	Red avadavat	Least Concern	9	5	2	0	0	0	0	16	9	5	14	0.642857143
3532	Passeriformes	Estrildidae	Amandava subflava	Amandava	Zebra waxbill	Least Concern	0	0	0	0	1	3	0	4	1	3	4	0.25
3534	Passeriformes	Estrildidae	Amandava subflava	Amandava	Zebra waxbill	Least Concern	2	2	0	0	0	0	0	4	2	2	4	0.5
3535	Passeriformes	Estrildidae	Amandava subflava	Amandava	Zebra waxbill	Least Concern	1	1	0	0	0	0	0	2	1	1	2	0.5
3536	Passeriformes	Estrildidae	Amandava subflava	Amandava	Zebra waxbill	Least Concern	0	1	0	0	0	0	0	1	0	1	1	0
3537	Passeriformes	Estrildidae	Amandava subflava	Amandava	Zebra waxbill	Least Concern	0	0	0	0	5	5	0	10	5	5	10	0.5
3538	Passeriformes	Estrildidae	Amandava subflava	Amandava	Zebra waxbill	Least Concern	0	0	0	0	1	1	0	2	1	1	2	0.5
3539	Passeriformes	Estrildidae	Amandava subflava	Amandava	Zebra waxbill	Least Concern	0	1	2	0	0	0	5	8	0	1	1	0
3540	Passeriformes	Estrildidae	Amandava subflava	Amandava	Zebra waxbill	Least Concern	0	0	0	0	2	0	0	2	2	0	2	1
3541	Passeriformes	Estrildidae	Amandava subflava	Amandava	Zebra waxbill	Least Concern	3	4	0	0	0	0	0	7	3	4	7	0.428571429
3542	Passeriformes	Estrildidae	Amandava subflava	Amandava	Zebra waxbill	Least Concern	2	2	0	0	0	0	0	4	2	2	4	0.5
3543	Passeriformes	Estrildidae	Amandava subflava	Amandava	Zebra waxbill	Least Concern	4	2	0	0	0	0	0	6	4	2	6	0.666666667
3544	Passeriformes	Estrildidae	Amandava subflava	Amandava	Zebra waxbill	Least Concern	1	1	0	0	0	0	0	2	1	1	2	0.5
348	Gruiformes	Rallidae	Amaurornis phoenicurus	Amaurornis	White-breasted waterhen	Least Concern	2	0	1	0	0	0	0	3	2	0	2	1
350	Gruiformes	Rallidae	Amaurornis phoenicurus	Amaurornis	White-breasted waterhen	Least Concern	0	1	0	0	0	0	0	1	0	1	1	0
152	Caprimulgiformes	Trochilidae	Amazilia amazilia	Amazilia	Emerald hummingbird	Least Concern	15	26	2	7	0	0	0	43	15	26	41	0.365853659
153	Caprimulgiformes	Trochilidae	Amazilia amazilia	Amazilia	Emerald hummingbird	Least Concern	1	1	0	0	0	0	0	2	1	1	2	0.5
154	Caprimulgiformes	Trochilidae	Amazilia tzacatl	Amazilia	Rufous-tailed hummingbird	Least Concern	0	0	1	0	0	0	0	1	0	0	0	9999
5701	Psittaciformes	Psittacidae	Amazona aestiva	Amazona	Blue-fronted amazon	Least Concern	2	2	0	0	0	0	0	4	2	2	4	0.5
5702	Psittaciformes	Psittacidae	Amazona aestiva	Amazona	Blue-fronted amazon	Least Concern	1	0	0	0	0	0	0	1	1	0	1	1
5703	Psittaciformes	Psittacidae	Amazona aestiva	Amazona	Blue-fronted amazon	Least Concern	4	5	0	0	0	0	0	9	4	5	9	0.444444444
5704	Psittaciformes	Psittacidae	Amazona aestiva	Amazona	Blue-fronted amazon	Least Concern	5	5	0	0	0	0	0	10	5	5	10	0.5
5705	Psittaciformes	Psittacidae	Amazona aestiva	Amazona	Blue-fronted amazon	Least Concern	3	1	0	0	0	0	0	4	3	1	4	0.75
5706	Psittaciformes	Psittacidae	Amazona aestiva	Amazona	Blue-fronted amazon	Least Concern	1	2	0	0	0	0	0	3	1	2	3	0.333333333
5707	Psittaciformes	Psittacidae	Amazona aestiva	Amazona	Blue-fronted amazon	Least Concern	1	1	2	0	0	0	0	4	1	1	2	0.5
5708	Psittaciformes	Psittacidae	Amazona aestiva	Amazona	Blue-fronted amazon	Least Concern	0	1	1	0	0	0	0	2	0	1	1	0
5713	Psittaciformes	Psittacidae	Amazona aestiva	Amazona	Blue-fronted amazon	Least Concern	0	1	0	0	0	0	0	1	0	1	1	0
5714	Psittaciformes	Psittacidae	Amazona aestiva	Amazona	Blue-fronted amazon	Least Concern	1	0	0	0	0	0	0	1	1	0	1	1
5715	Psittaciformes	Psittacidae	Amazona aestiva	Amazona	Blue-fronted amazon	Least Concern	2	2	0	0	0	0	0	4	2	2	4	0.5
5716	Psittaciformes	Psittacidae	Amazona aestiva	Amazona	Blue-fronted amazon	Least Concern	2	0	0	0	0	0	0	2	2	0	2	1
5717	Psittaciformes	Psittacidae	Amazona aestiva	Amazona	Blue-fronted amazon	Least Concern	0	1	1	0	0	0	0	2	0	1	1	0
5718	Psittaciformes	Psittacidae	Amazona aestiva	Amazona	Blue-fronted amazon	Least Concern	1	0	0	0	0	0	0	1	1	0	1	1
5719	Psittaciformes	Psittacidae	Amazona aestiva	Amazona	Blue-fronted amazon	Least Concern	1	0	1	0	0	0	0	2	1	0	1	1
5720	Psittaciformes	Psittacidae	Amazona aestiva	Amazona	Blue-fronted amazon	Least Concern	1	0	0	0	0	0	0	1	1	0	1	1
5721	Psittaciformes	Psittacidae	Amazona aestiva	Amazona	Blue-fronted amazon	Least Concern	1	1	2	2	0	0	0	4	1	1	2	0.5
5722	Psittaciformes	Psittacidae	Amazona aestiva	Amazona	Blue-fronted amazon	Least Concern	9	15	1	0	0	0	0	25	9	15	24	0.375
5723	Psittaciformes	Psittacidae	Amazona aestiva	Amazona	Blue-fronted amazon	Least Concern	1	0	0	0	0	0	0	1	1	0	1	1
5725	Psittaciformes	Psittacidae	Amazona aestiva	Amazona	Blue-fronted amazon	Least Concern	2	0	0	0	0	0	0	2	2	0	2	1
5727	Psittaciformes	Psittacidae	Amazona aestiva	Amazona	Blue-fronted amazon	Least Concern	2	1	0	0	0	0	0	3	2	1	3	0.666666667
5728	Psittaciformes	Psittacidae	Amazona aestiva	Amazona	Blue-fronted amazon	Least Concern	2	1	0	0	0	0	0	3	2	1	3	0.666666667
5729	Psittaciformes	Psittacidae	Amazona aestiva	Amazona	Blue-fronted amazon	Least Concern	2	1	1	0	0	0	0	4	2	1	3	0.666666667
5730	Psittaciformes	Psittacidae	Amazona aestiva	Amazona	Blue-fronted amazon	Least Concern	1	1	0	0	0	0	0	2	1	1	2	0.5
5731	Psittaciformes	Psittacidae	Amazona aestiva	Amazona	Blue-fronted amazon	Least Concern	1	2	0	0	0	0	10	13	1	2	3	0.333333333
5732	Psittaciformes	Psittacidae	Amazona aestiva	Amazona	Blue-fronted amazon	Least Concern	0	1	0	0	0	0	0	1	0	1	1	0
5733	Psittaciformes	Psittacidae	Amazona aestiva	Amazona	Blue-fronted amazon	Least Concern	0	1	0	0	0	0	0	1	0	1	1	0
5734	Psittaciformes	Psittacidae	Amazona aestiva	Amazona	Blue-fronted amazon	Least Concern	9	1	0	0	0	0	0	10	9	1	10	0.9
5736	Psittaciformes	Psittacidae	Amazona aestiva	Amazona	Blue-fronted amazon	Least Concern	2	0	0	0	0	0	0	2	2	0	2	1
5737	Psittaciformes	Psittacidae	Amazona aestiva	Amazona	Blue-fronted amazon	Least Concern	1	1	0	0	0	0	0	2	1	1	2	0.5
5738	Psittaciformes	Psittacidae	Amazona aestiva	Amazona	Blue-fronted amazon	Least Concern	1	1	0	0	0	0	0	2	1	1	2	0.5
5739	Psittaciformes	Psittacidae	Amazona aestiva	Amazona	Blue-fronted amazon	Least Concern	2	2	2	0	0	0	0	6	2	2	4	0.5
5740	Psittaciformes	Psittacidae	Amazona aestiva	Amazona	Blue-fronted amazon	Least Concern	3	3	0	0	0	0	0	6	3	3	6	0.5
5741	Psittaciformes	Psittacidae	Amazona aestiva	Amazona	Blue-fronted amazon	Least Concern	1	0	2	0	0	0	0	3	1	0	1	1
5742	Psittaciformes	Psittacidae	Amazona aestiva	Amazona	Blue-fronted amazon	Least Concern	2	1	1	0	0	0	0	4	2	1	3	0.666666667
5743	Psittaciformes	Psittacidae	Amazona aestiva	Amazona	Blue-fronted amazon	Least Concern	2	0	0	0	0	0	0	2	2	0	2	1
5744	Psittaciformes	Psittacidae	Amazona aestiva	Amazona	Blue-fronted amazon	Least Concern	1	1	1	0	0	0	0	3	1	1	2	0.5
5746	Psittaciformes	Psittacidae	Amazona aestiva	Amazona	Blue-fronted amazon	Least Concern	1	0	0	0	0	0	0	1	1	0	1	1
5748	Psittaciformes	Psittacidae	Amazona aestiva	Amazona	Blue-fronted amazon	Least Concern	2	3	1	0	0	0	0	6	2	3	5	0.4
5749	Psittaciformes	Psittacidae	Amazona aestiva	Amazona	Blue-fronted amazon	Least Concern	1	1	48	0	0	0	0	50	1	1	2	0.5
5750	Psittaciformes	Psittacidae	Amazona aestiva	Amazona	Blue-fronted amazon	Least Concern	1	1	3	0	0	0	0	5	1	1	2	0.5
5751	Psittaciformes	Psittacidae	Amazona aestiva	Amazona	Blue-fronted amazon	Least Concern	0	1	0	0	0	0	0	1	0	1	1	0
5752	Psittaciformes	Psittacidae	Amazona aestiva	Amazona	Blue-fronted amazon	Least Concern	2	0	0	0	0	0	0	2	2	0	2	1
5753	Psittaciformes	Psittacidae	Amazona aestiva	Amazona	Blue-fronted amazon	Least Concern	0	1	0	0	0	0	0	1	0	1	1	0
5754	Psittaciformes	Psittacidae	Amazona aestiva	Amazona	Blue-fronted amazon	Least Concern	1	6	0	3	0	0	0	7	1	6	7	0.142857143
5755	Psittaciformes	Psittacidae	Amazona aestiva	Amazona	Blue-fronted amazon	Least Concern	0	1	1	0	0	0	0	2	0	1	1	0
5756	Psittaciformes	Psittacidae	Amazona aestiva	Amazona	Blue-fronted amazon	Least Concern	3	1	0	0	0	0	0	4	3	1	4	0.75
5758	Psittaciformes	Psittacidae	Amazona aestiva	Amazona	Blue-fronted amazon	Least Concern	1	0	1	0	0	0	0	2	1	0	1	1
5759	Psittaciformes	Psittacidae	Amazona aestiva	Amazona	Blue-fronted amazon	Least Concern	0	0	0	0	1	1	0	2	1	1	2	0.5
5760	Psittaciformes	Psittacidae	Amazona aestiva	Amazona	Blue-fronted amazon	Least Concern	0	1	0	0	0	0	0	1	0	1	1	0
5761	Psittaciformes	Psittacidae	Amazona aestiva	Amazona	Blue-fronted amazon	Least Concern	0	1	0	0	0	0	0	1	0	1	1	0
5763	Psittaciformes	Psittacidae	Amazona aestiva	Amazona	Blue-fronted amazon	Least Concern	1	1	0	0	0	0	0	2	1	1	2	0.5
5764	Psittaciformes	Psittacidae	Amazona aestiva	Amazona	Blue-fronted amazon	Least Concern	0	1	0	0	0	0	0	1	0	1	1	0
5765	Psittaciformes	Psittacidae	Amazona aestiva	Amazona	Blue-fronted amazon	Least Concern	2	1	2	0	0	0	0	5	2	1	3	0.666666667
5766	Psittaciformes	Psittacidae	Amazona aestiva	Amazona	Blue-fronted amazon	Least Concern	1	0	0	0	0	0	0	1	1	0	1	1
5767	Psittaciformes	Psittacidae	Amazona aestiva	Amazona	Blue-fronted amazon	Least Concern	2	0	0	0	0	0	0	2	2	0	2	1
5768	Psittaciformes	Psittacidae	Amazona aestiva	Amazona	Blue-fronted amazon	Least Concern	1	0	1	0	0	0	0	2	1	0	1	1
5770	Psittaciformes	Psittacidae	Amazona aestiva	Amazona	Blue-fronted amazon	Least Concern	3	0	0	0	0	0	0	3	3	0	3	1
5771	Psittaciformes	Psittacidae	Amazona aestiva	Amazona	Blue-fronted amazon	Least Concern	1	1	0	0	0	0	0	2	1	1	2	0.5
5772	Psittaciformes	Psittacidae	Amazona aestiva	Amazona	Blue-fronted amazon	Least Concern	1	0	0	0	0	0	0	1	1	0	1	1
5774	Psittaciformes	Psittacidae	Amazona aestiva	Amazona	Blue-fronted amazon	Least Concern	1	1	0	0	0	0	0	2	1	1	2	0.5
5775	Psittaciformes	Psittacidae	Amazona aestiva	Amazona	Blue-fronted amazon	Least Concern	1	0	0	0	0	0	0	1	1	0	1	1
5778	Psittaciformes	Psittacidae	Amazona aestiva	Amazona	Blue-fronted amazon	Least Concern	2	1	0	0	0	0	0	3	2	1	3	0.666666667
5779	Psittaciformes	Psittacidae	Amazona aestiva	Amazona	Blue-fronted amazon	Least Concern	1	0	0	0	0	0	0	1	1	0	1	1
5780	Psittaciformes	Psittacidae	Amazona aestiva	Amazona	Blue-fronted amazon	Least Concern	0	1	0	0	0	0	0	1	0	1	1	0
5781	Psittaciformes	Psittacidae	Amazona aestiva	Amazona	Blue-fronted amazon	Least Concern	1	1	0	0	0	0	0	2	1	1	2	0.5
5782	Psittaciformes	Psittacidae	Amazona aestiva	Amazona	Blue-fronted amazon	Least Concern	1	0	0	0	0	0	0	1	1	0	1	1
5783	Psittaciformes	Psittacidae	Amazona aestiva	Amazona	Blue-fronted amazon	Least Concern	0	2	0	0	0	0	0	2	0	2	2	0
5784	Psittaciformes	Psittacidae	Amazona aestiva	Amazona	Blue-fronted amazon	Least Concern	0	1	2	0	0	0	0	3	0	1	1	0
5785	Psittaciformes	Psittacidae	Amazona aestiva	Amazona	Blue-fronted amazon	Least Concern	1	0	0	0	0	0	0	1	1	0	1	1
5786	Psittaciformes	Psittacidae	Amazona aestiva	Amazona	Blue-fronted amazon	Least Concern	6	1	51	0	0	0	0	58	6	1	7	0.857142857
5788	Psittaciformes	Psittacidae	Amazona aestiva	Amazona	Blue-fronted amazon	Least Concern	0	1	0	0	0	0	0	1	0	1	1	0
5789	Psittaciformes	Psittacidae	Amazona aestiva	Amazona	Blue-fronted amazon	Least Concern	1	0	0	0	0	0	0	1	1	0	1	1
5790	Psittaciformes	Psittacidae	Amazona aestiva	Amazona	Blue-fronted amazon	Least Concern	1	1	0	0	0	0	0	2	1	1	2	0.5
5791	Psittaciformes	Psittacidae	Amazona aestiva	Amazona	Blue-fronted amazon	Least Concern	0	1	0	0	0	0	0	1	0	1	1	0
5792	Psittaciformes	Psittacidae	Amazona aestiva	Amazona	Blue-fronted amazon	Least Concern	1	0	1	0	0	0	0	2	1	0	1	1
5793	Psittaciformes	Psittacidae	Amazona aestiva	Amazona	Blue-fronted amazon	Least Concern	0	1	0	0	0	0	0	1	0	1	1	0
5794	Psittaciformes	Psittacidae	Amazona aestiva	Amazona	Blue-fronted amazon	Least Concern	0	1	0	0	0	0	0	1	0	1	1	0
5795	Psittaciformes	Psittacidae	Amazona aestiva	Amazona	Blue-fronted amazon	Least Concern	1	0	0	0	0	0	0	1	1	0	1	1
5796	Psittaciformes	Psittacidae	Amazona aestiva	Amazona	Blue-fronted amazon	Least Concern	0	1	0	0	0	0	0	1	0	1	1	0
5797	Psittaciformes	Psittacidae	Amazona aestiva	Amazona	Blue-fronted amazon	Least Concern	1	2	0	0	0	0	0	3	1	2	3	0.333333333
5798	Psittaciformes	Psittacidae	Amazona aestiva	Amazona	Blue-fronted amazon	Least Concern	0	1	0	0	0	0	0	1	0	1	1	0
5799	Psittaciformes	Psittacidae	Amazona aestiva	Amazona	Blue-fronted amazon	Least Concern	3	1	0	0	0	0	0	4	3	1	4	0.75
5800	Psittaciformes	Psittacidae	Amazona aestiva	Amazona	Blue-fronted amazon	Least Concern	1	0	0	0	0	0	0	1	1	0	1	1
5801	Psittaciformes	Psittacidae	Amazona aestiva	Amazona	Blue-fronted amazon	Least Concern	0	1	0	0	0	0	0	1	0	1	1	0
5802	Psittaciformes	Psittacidae	Amazona aestiva	Amazona	Blue-fronted amazon	Least Concern	0	1	0	0	0	0	0	1	0	1	1	0
5803	Psittaciformes	Psittacidae	Amazona aestiva	Amazona	Blue-fronted amazon	Least Concern	1	0	0	0	0	0	0	1	1	0	1	1
5804	Psittaciformes	Psittacidae	Amazona aestiva	Amazona	Blue-fronted amazon	Least Concern	0	1	0	0	0	0	0	1	0	1	1	0
5805	Psittaciformes	Psittacidae	Amazona aestiva	Amazona	Blue-fronted amazon	Least Concern	1	0	0	0	0	0	0	1	1	0	1	1
5806	Psittaciformes	Psittacidae	Amazona aestiva	Amazona	Blue-fronted amazon	Least Concern	0	1	0	0	0	0	0	1	0	1	1	0
5808	Psittaciformes	Psittacidae	Amazona aestiva	Amazona	Blue-fronted amazon	Least Concern	0	1	0	0	0	0	0	1	0	1	1	0
5809	Psittaciformes	Psittacidae	Amazona aestiva	Amazona	Blue-fronted amazon	Least Concern	1	1	0	0	0	0	0	2	1	1	2	0.5
5810	Psittaciformes	Psittacidae	Amazona aestiva	Amazona	Blue-fronted amazon	Least Concern	2	1	0	0	0	0	0	3	2	1	3	0.666666667
5812	Psittaciformes	Psittacidae	Amazona aestiva	Amazona	Blue-fronted amazon	Least Concern	2	3	8	0	0	0	0	13	2	3	5	0.4
5813	Psittaciformes	Psittacidae	Amazona aestiva	Amazona	Blue-fronted amazon	Least Concern	29	27	1	0	0	0	0	57	29	27	56	0.517857143
5814	Psittaciformes	Psittacidae	Amazona aestiva	Amazona	Blue-fronted amazon	Least Concern	1	0	1	0	0	0	0	2	1	0	1	1
5815	Psittaciformes	Psittacidae	Amazona aestiva	Amazona	Blue-fronted amazon	Least Concern	5	4	4	0	0	0	0	13	5	4	9	0.555555556
5816	Psittaciformes	Psittacidae	Amazona aestiva	Amazona	Blue-fronted amazon	Least Concern	0	2	0	0	0	0	0	2	0	2	2	0
5817	Psittaciformes	Psittacidae	Amazona aestiva	Amazona	Blue-fronted amazon	Least Concern	3	4	4	0	0	0	0	11	3	4	7	0.428571429
5818	Psittaciformes	Psittacidae	Amazona aestiva	Amazona	Blue-fronted amazon	Least Concern	5	2	10	0	0	0	0	17	5	2	7	0.714285714
5819	Psittaciformes	Psittacidae	Amazona aestiva	Amazona	Blue-fronted amazon	Least Concern	9	3	0	0	0	0	0	12	9	3	12	0.75
5820	Psittaciformes	Psittacidae	Amazona aestiva	Amazona	Blue-fronted amazon	Least Concern	3	2	1	0	0	0	0	6	3	2	5	0.6
5824	Psittaciformes	Psittacidae	Amazona aestiva	Amazona	Blue-fronted amazon	Least Concern	1	1	6	0	0	0	0	8	1	1	2	0.5
5825	Psittaciformes	Psittacidae	Amazona aestiva	Amazona	Blue-fronted amazon	Least Concern	1	0	0	0	0	0	0	1	1	0	1	1
5826	Psittaciformes	Psittacidae	Amazona aestiva	Amazona	Blue-fronted amazon	Least Concern	1	1	0	0	0	0	0	2	1	1	2	0.5
5827	Psittaciformes	Psittacidae	Amazona aestiva	Amazona	Blue-fronted amazon	Least Concern	0	2	0	0	0	0	0	2	0	2	2	0
5828	Psittaciformes	Psittacidae	Amazona aestiva	Amazona	Blue-fronted amazon	Least Concern	2	0	0	0	0	0	0	2	2	0	2	1
5829	Psittaciformes	Psittacidae	Amazona aestiva	Amazona	Blue-fronted amazon	Least Concern	1	0	0	0	0	0	0	1	1	0	1	1
5830	Psittaciformes	Psittacidae	Amazona aestiva	Amazona	Blue-fronted amazon	Least Concern	2	1	0	0	0	0	0	3	2	1	3	0.666666667
5832	Psittaciformes	Psittacidae	Amazona aestiva	Amazona	Blue-fronted amazon	Least Concern	7	6	2	0	0	0	0	15	7	6	13	0.538461538
5833	Psittaciformes	Psittacidae	Amazona aestiva	Amazona	Blue-fronted amazon	Least Concern	0	1	0	0	0	0	0	1	0	1	1	0
5835	Psittaciformes	Psittacidae	Amazona aestiva	Amazona	Blue-fronted amazon	Least Concern	0	2	0	0	0	0	0	2	0	2	2	0
5836	Psittaciformes	Psittacidae	Amazona aestiva	Amazona	Blue-fronted amazon	Least Concern	1	0	0	0	0	0	0	1	1	0	1	1
5838	Psittaciformes	Psittacidae	Amazona aestiva	Amazona	Blue-fronted amazon	Least Concern	1	1	0	0	0	0	0	2	1	1	2	0.5
5839	Psittaciformes	Psittacidae	Amazona aestiva	Amazona	Southern blue-fronted amazon	Least Concern	1	0	0	0	0	0	0	1	1	0	1	1
5841	Psittaciformes	Psittacidae	Amazona aestiva	Amazona	Southern blue-fronted amazon	Least Concern	1	0	0	0	0	0	0	1	1	0	1	1
5842	Psittaciformes	Psittacidae	Amazona aestiva	Amazona	Southern blue-fronted amazon	Least Concern	2	0	0	0	0	0	0	2	2	0	2	1
5843	Psittaciformes	Psittacidae	Amazona aestiva	Amazona	Southern blue-fronted amazon	Least Concern	1	0	0	0	0	0	0	1	1	0	1	1
5844	Psittaciformes	Psittacidae	Amazona aestiva	Amazona	Southern blue-fronted amazon	Least Concern	2	0	0	0	0	0	0	2	2	0	2	1
5845	Psittaciformes	Psittacidae	Amazona aestiva	Amazona	Southern blue-fronted amazon	Least Concern	1	1	0	0	0	0	0	2	1	1	2	0.5
5846	Psittaciformes	Psittacidae	Amazona aestiva	Amazona	Southern blue-fronted amazon	Least Concern	6	2	2	0	0	0	0	10	6	2	8	0.75
5848	Psittaciformes	Psittacidae	Amazona aestiva	Amazona	Southern blue-fronted amazon	Least Concern	1	0	0	0	0	0	0	1	1	0	1	1
5849	Psittaciformes	Psittacidae	Amazona aestiva	Amazona	Southern blue-fronted amazon	Least Concern	1	0	1	0	0	0	0	2	1	0	1	1
5850	Psittaciformes	Psittacidae	Amazona aestiva	Amazona	Southern blue-fronted amazon	Least Concern	0	1	0	0	0	0	0	1	0	1	1	0
5851	Psittaciformes	Psittacidae	Amazona aestiva	Amazona	Southern blue-fronted amazon	Least Concern	3	1	0	0	0	0	0	4	3	1	4	0.75
5852	Psittaciformes	Psittacidae	Amazona aestiva	Amazona	Southern blue-fronted amazon	Least Concern	0	1	0	0	0	0	0	1	0	1	1	0
5853	Psittaciformes	Psittacidae	Amazona aestiva	Amazona	Southern blue-fronted amazon	Least Concern	1	1	0	0	0	0	0	2	1	1	2	0.5
5855	Psittaciformes	Psittacidae	Amazona agilis	Amazona	Jamaican black-billed amazon	Vulnerable	1	1	0	0	0	0	0	2	1	1	2	0.5
5856	Psittaciformes	Psittacidae	Amazona agilis	Amazona	Jamaican black-billed amazon	Vulnerable	0	1	0	0	0	0	0	1	0	1	1	0
5858	Psittaciformes	Psittacidae	Amazona albifrons	Amazona	White-fronted amazon	Least Concern	2	2	0	2	0	0	0	4	2	2	4	0.5
5859	Psittaciformes	Psittacidae	Amazona albifrons	Amazona	White-fronted amazon	Least Concern	1	0	0	0	0	0	0	1	1	0	1	1
5860	Psittaciformes	Psittacidae	Amazona albifrons	Amazona	White-fronted amazon	Least Concern	3	0	0	0	0	0	0	3	3	0	3	1
5861	Psittaciformes	Psittacidae	Amazona albifrons	Amazona	White-fronted amazon	Least Concern	1	3	0	0	0	0	0	4	1	3	4	0.25
5862	Psittaciformes	Psittacidae	Amazona albifrons	Amazona	White-fronted amazon	Least Concern	1	1	0	0	0	0	0	2	1	1	2	0.5
5863	Psittaciformes	Psittacidae	Amazona albifrons	Amazona	White-fronted amazon	Least Concern	1	1	0	0	0	0	0	2	1	1	2	0.5
5864	Psittaciformes	Psittacidae	Amazona albifrons	Amazona	White-fronted amazon	Least Concern	12	12	0	0	0	0	0	24	12	12	24	0.5
5865	Psittaciformes	Psittacidae	Amazona albifrons	Amazona	White-fronted amazon	Least Concern	1	0	0	0	0	0	0	1	1	0	1	1
5867	Psittaciformes	Psittacidae	Amazona albifrons	Amazona	White-fronted amazon	Least Concern	1	2	0	0	0	0	0	3	1	2	3	0.333333333
5868	Psittaciformes	Psittacidae	Amazona albifrons	Amazona	White-fronted amazon	Least Concern	1	1	0	0	0	0	0	2	1	1	2	0.5
5869	Psittaciformes	Psittacidae	Amazona albifrons	Amazona	White-fronted amazon	Least Concern	1	1	0	0	0	0	0	2	1	1	2	0.5
5871	Psittaciformes	Psittacidae	Amazona albifrons	Amazona	White-fronted amazon	Least Concern	1	1	1	0	0	0	0	3	1	1	2	0.5
5872	Psittaciformes	Psittacidae	Amazona albifrons	Amazona	White-fronted amazon	Least Concern	2	1	0	0	0	0	0	3	2	1	3	0.666666667
5873	Psittaciformes	Psittacidae	Amazona albifrons	Amazona	White-fronted amazon	Least Concern	0	0	0	0	0	1	0	1	0	1	1	0
5874	Psittaciformes	Psittacidae	Amazona albifrons	Amazona	White-fronted amazon	Least Concern	0	1	0	0	0	0	0	1	0	1	1	0
5875	Psittaciformes	Psittacidae	Amazona albifrons	Amazona	White-fronted amazon	Least Concern	1	0	0	0	0	0	0	1	1	0	1	1
5876	Psittaciformes	Psittacidae	Amazona albifrons	Amazona	White-fronted amazon	Least Concern	0	4	1	0	0	0	0	5	0	4	4	0
5877	Psittaciformes	Psittacidae	Amazona albifrons	Amazona	White-fronted amazon	Least Concern	1	1	24	0	0	0	2	28	1	1	2	0.5
5879	Psittaciformes	Psittacidae	Amazona albifrons	Amazona	White-fronted amazon	Least Concern	1	0	0	0	0	0	0	1	1	0	1	1
5880	Psittaciformes	Psittacidae	Amazona albifrons	Amazona	White-fronted amazon	Least Concern	2	3	0	0	0	0	0	5	2	3	5	0.4
5881	Psittaciformes	Psittacidae	Amazona albifrons	Amazona	White-fronted amazon	Least Concern	0	1	2	0	0	0	0	3	0	1	1	0
5882	Psittaciformes	Psittacidae	Amazona albifrons	Amazona	White-fronted amazon	Least Concern	4	1	1	0	0	0	0	6	4	1	5	0.8
5883	Psittaciformes	Psittacidae	Amazona albifrons	Amazona	White-fronted amazon	Least Concern	1	3	1	0	0	0	0	5	1	3	4	0.25
5884	Psittaciformes	Psittacidae	Amazona albifrons	Amazona	White-fronted amazon	Least Concern	1	0	0	0	0	0	0	1	1	0	1	1
5886	Psittaciformes	Psittacidae	Amazona albifrons	Amazona	White-fronted amazon	Least Concern	0	1	0	0	0	0	0	1	0	1	1	0
5887	Psittaciformes	Psittacidae	Amazona albifrons	Amazona	White-fronted amazon	Least Concern	1	0	0	0	0	0	0	1	1	0	1	1
5889	Psittaciformes	Psittacidae	Amazona albifrons	Amazona	White-fronted amazon	Least Concern	0	6	0	0	0	0	0	6	0	6	6	0
5890	Psittaciformes	Psittacidae	Amazona albifrons	Amazona	White-fronted amazon	Least Concern	1	0	0	0	0	0	0	1	1	0	1	1
5891	Psittaciformes	Psittacidae	Amazona albifrons	Amazona	Southern white-fronted amazon	Least Concern	1	1	0	0	0	0	0	2	1	1	2	0.5
5892	Psittaciformes	Psittacidae	Amazona albifrons	Amazona	Southern white-fronted amazon	Least Concern	1	1	1	1	0	0	0	3	1	1	2	0.5
5894	Psittaciformes	Psittacidae	Amazona albifrons	Amazona	Southern white-fronted amazon	Least Concern	0	1	0	0	0	0	0	1	0	1	1	0
5895	Psittaciformes	Psittacidae	Amazona albifrons	Amazona	Southern white-fronted amazon	Least Concern	1	0	0	0	0	0	0	1	1	0	1	1
5896	Psittaciformes	Psittacidae	Amazona albifrons	Amazona	Southern white-fronted amazon	Least Concern	1	3	5	0	0	0	0	9	1	3	4	0.25
5898	Psittaciformes	Psittacidae	Amazona amazonica	Amazona	Orange-winged amazon	Least Concern	1	1	0	0	0	0	0	2	1	1	2	0.5
5899	Psittaciformes	Psittacidae	Amazona amazonica	Amazona	Orange-winged amazon	Least Concern	3	3	0	0	0	0	0	6	3	3	6	0.5
5900	Psittaciformes	Psittacidae	Amazona amazonica	Amazona	Orange-winged amazon	Least Concern	1	1	0	0	0	0	0	2	1	1	2	0.5
5901	Psittaciformes	Psittacidae	Amazona amazonica	Amazona	Orange-winged amazon	Least Concern	5	6	0	0	0	0	0	11	5	6	11	0.454545455
5902	Psittaciformes	Psittacidae	Amazona amazonica	Amazona	Orange-winged amazon	Least Concern	2	0	0	0	0	0	0	2	2	0	2	1
5904	Psittaciformes	Psittacidae	Amazona amazonica	Amazona	Orange-winged amazon	Least Concern	0	0	0	0	0	1	0	1	0	1	1	0
5906	Psittaciformes	Psittacidae	Amazona amazonica	Amazona	Orange-winged amazon	Least Concern	2	1	0	0	0	0	0	3	2	1	3	0.666666667
5907	Psittaciformes	Psittacidae	Amazona amazonica	Amazona	Orange-winged amazon	Least Concern	0	1	2	0	0	0	0	3	0	1	1	0
5909	Psittaciformes	Psittacidae	Amazona amazonica	Amazona	Orange-winged amazon	Least Concern	1	1	0	0	0	0	0	2	1	1	2	0.5
5910	Psittaciformes	Psittacidae	Amazona amazonica	Amazona	Orange-winged amazon	Least Concern	2	0	0	0	0	0	0	2	2	0	2	1
5911	Psittaciformes	Psittacidae	Amazona amazonica	Amazona	Orange-winged amazon	Least Concern	1	0	0	0	0	0	0	1	1	0	1	1
5912	Psittaciformes	Psittacidae	Amazona amazonica	Amazona	Orange-winged amazon	Least Concern	1	0	0	0	0	0	0	1	1	0	1	1
5914	Psittaciformes	Psittacidae	Amazona amazonica	Amazona	Orange-winged amazon	Least Concern	5	0	0	0	0	0	0	5	5	0	5	1
5915	Psittaciformes	Psittacidae	Amazona amazonica	Amazona	Orange-winged amazon	Least Concern	3	0	2	0	0	0	0	5	3	0	3	1
5916	Psittaciformes	Psittacidae	Amazona amazonica	Amazona	Orange-winged amazon	Least Concern	1	0	0	0	0	0	0	1	1	0	1	1
5917	Psittaciformes	Psittacidae	Amazona amazonica	Amazona	Orange-winged amazon	Least Concern	3	3	0	0	0	0	0	6	3	3	6	0.5
5918	Psittaciformes	Psittacidae	Amazona amazonica	Amazona	Orange-winged amazon	Least Concern	1	1	0	0	0	0	0	2	1	1	2	0.5
5919	Psittaciformes	Psittacidae	Amazona amazonica	Amazona	Orange-winged amazon	Least Concern	1	1	0	0	0	0	0	2	1	1	2	0.5
5920	Psittaciformes	Psittacidae	Amazona amazonica	Amazona	Orange-winged amazon	Least Concern	1	0	0	0	0	0	0	1	1	0	1	1
5921	Psittaciformes	Psittacidae	Amazona amazonica	Amazona	Orange-winged amazon	Least Concern	1	0	0	0	0	0	0	1	1	0	1	1
5922	Psittaciformes	Psittacidae	Amazona amazonica	Amazona	Orange-winged amazon	Least Concern	2	0	15	3	0	0	0	17	2	0	2	1
5923	Psittaciformes	Psittacidae	Amazona amazonica	Amazona	Orange-winged amazon	Least Concern	1	1	0	0	0	0	0	2	1	1	2	0.5
5924	Psittaciformes	Psittacidae	Amazona amazonica	Amazona	Orange-winged amazon	Least Concern	4	3	4	2	0	0	0	11	4	3	7	0.571428571
5926	Psittaciformes	Psittacidae	Amazona amazonica	Amazona	Orange-winged amazon	Least Concern	5	3	1	0	0	0	0	9	5	3	8	0.625
5927	Psittaciformes	Psittacidae	Amazona amazonica	Amazona	Orange-winged amazon	Least Concern	1	0	0	0	0	0	0	1	1	0	1	1
5928	Psittaciformes	Psittacidae	Amazona amazonica	Amazona	Orange-winged amazon	Least Concern	1	1	0	0	0	0	0	2	1	1	2	0.5
5929	Psittaciformes	Psittacidae	Amazona amazonica	Amazona	Orange-winged amazon	Least Concern	4	4	3	0	0	0	0	11	4	4	8	0.5
5930	Psittaciformes	Psittacidae	Amazona amazonica	Amazona	Orange-winged amazon	Least Concern	1	0	0	0	0	0	0	1	1	0	1	1
5931	Psittaciformes	Psittacidae	Amazona amazonica	Amazona	Orange-winged amazon	Least Concern	1	0	22	0	0	0	0	23	1	0	1	1
5932	Psittaciformes	Psittacidae	Amazona amazonica	Amazona	Orange-winged amazon	Least Concern	1	0	0	0	0	0	0	1	1	0	1	1
5933	Psittaciformes	Psittacidae	Amazona amazonica	Amazona	Orange-winged amazon	Least Concern	1	0	0	0	0	0	0	1	1	0	1	1
5934	Psittaciformes	Psittacidae	Amazona amazonica	Amazona	Orange-winged amazon	Least Concern	0	0	0	0	0	3	0	3	0	3	3	0
5935	Psittaciformes	Psittacidae	Amazona amazonica	Amazona	Orange-winged amazon	Least Concern	2	0	0	0	0	0	0	2	2	0	2	1
5937	Psittaciformes	Psittacidae	Amazona amazonica	Amazona	Orange-winged amazon	Least Concern	1	1	0	0	0	0	0	2	1	1	2	0.5
5939	Psittaciformes	Psittacidae	Amazona amazonica	Amazona	Orange-winged amazon	Least Concern	1	1	2	2	0	0	0	4	1	1	2	0.5
5940	Psittaciformes	Psittacidae	Amazona amazonica	Amazona	Orange-winged amazon	Least Concern	1	0	3	0	0	0	0	4	1	0	1	1
5941	Psittaciformes	Psittacidae	Amazona amazonica	Amazona	Orange-winged amazon	Least Concern	0	0	0	0	2	3	0	5	2	3	5	0.4
5942	Psittaciformes	Psittacidae	Amazona amazonica	Amazona	Orange-winged amazon	Least Concern	1	1	0	0	0	0	0	2	1	1	2	0.5
5946	Psittaciformes	Psittacidae	Amazona amazonica	Amazona	Orange-winged amazon	Least Concern	0	1	0	0	0	0	0	1	0	1	1	0
5947	Psittaciformes	Psittacidae	Amazona amazonica	Amazona	Orange-winged amazon	Least Concern	0	2	0	0	0	0	0	2	0	2	2	0
5948	Psittaciformes	Psittacidae	Amazona amazonica	Amazona	Orange-winged amazon	Least Concern	0	1	0	0	0	0	0	1	0	1	1	0
5949	Psittaciformes	Psittacidae	Amazona amazonica	Amazona	Orange-winged amazon	Least Concern	0	0	1	1	1	1	0	3	1	1	2	0.5
5952	Psittaciformes	Psittacidae	Amazona amazonica	Amazona	Orange-winged amazon	Least Concern	2	2	0	0	0	0	0	4	2	2	4	0.5
5954	Psittaciformes	Psittacidae	Amazona amazonica	Amazona	Orange-winged amazon	Least Concern	1	0	0	0	0	0	0	1	1	0	1	1
5955	Psittaciformes	Psittacidae	Amazona amazonica	Amazona	Orange-winged amazon	Least Concern	0	0	0	0	1	3	0	4	1	3	4	0.25
5956	Psittaciformes	Psittacidae	Amazona amazonica	Amazona	Orange-winged amazon	Least Concern	1	0	0	0	0	0	0	1	1	0	1	1
5957	Psittaciformes	Psittacidae	Amazona amazonica	Amazona	Orange-winged amazon	Least Concern	1	1	0	0	0	0	0	2	1	1	2	0.5
5958	Psittaciformes	Psittacidae	Amazona amazonica	Amazona	Orange-winged amazon	Least Concern	2	0	0	0	0	0	0	2	2	0	2	1
5959	Psittaciformes	Psittacidae	Amazona amazonica	Amazona	Orange-winged amazon	Least Concern	1	1	0	0	0	0	0	2	1	1	2	0.5
5960	Psittaciformes	Psittacidae	Amazona amazonica	Amazona	Orange-winged amazon	Least Concern	1	0	0	0	0	0	0	1	1	0	1	1
5961	Psittaciformes	Psittacidae	Amazona amazonica	Amazona	Orange-winged amazon	Least Concern	1	1	0	0	0	0	0	2	1	1	2	0.5
5962	Psittaciformes	Psittacidae	Amazona amazonica	Amazona	Orange-winged amazon	Least Concern	0	1	0	0	0	0	0	1	0	1	1	0
5963	Psittaciformes	Psittacidae	Amazona amazonica	Amazona	Orange-winged amazon	Least Concern	1	0	5	0	0	0	0	6	1	0	1	1
5964	Psittaciformes	Psittacidae	Amazona amazonica	Amazona	Orange-winged amazon	Least Concern	0	2	35	0	0	0	0	37	0	2	2	0
5965	Psittaciformes	Psittacidae	Amazona amazonica	Amazona	Orange-winged amazon	Least Concern	0	1	0	0	0	0	0	1	0	1	1	0
5968	Psittaciformes	Psittacidae	Amazona amazonica	Amazona	Orange-winged amazon	Least Concern	0	0	0	0	0	1	6	7	0	1	1	0
5970	Psittaciformes	Psittacidae	Amazona amazonica	Amazona	Orange-winged amazon	Least Concern	1	0	0	0	0	0	0	1	1	0	1	1
5971	Psittaciformes	Psittacidae	Amazona amazonica	Amazona	Orange-winged amazon	Least Concern	1	0	0	0	0	0	0	1	1	0	1	1
5972	Psittaciformes	Psittacidae	Amazona amazonica	Amazona	Orange-winged amazon	Least Concern	1	0	0	0	0	0	0	1	1	0	1	1
5973	Psittaciformes	Psittacidae	Amazona amazonica	Amazona	Orange-winged amazon	Least Concern	1	0	0	0	0	0	0	1	1	0	1	1
5974	Psittaciformes	Psittacidae	Amazona amazonica	Amazona	Orange-winged amazon	Least Concern	0	3	0	0	0	0	0	3	0	3	3	0
5976	Psittaciformes	Psittacidae	Amazona amazonica	Amazona	Orange-winged amazon	Least Concern	5	4	0	0	0	0	0	9	5	4	9	0.555555556
5977	Psittaciformes	Psittacidae	Amazona amazonica	Amazona	Orange-winged amazon	Least Concern	0	2	0	0	0	0	0	2	0	2	2	0
5979	Psittaciformes	Psittacidae	Amazona amazonica	Amazona	Orange-winged amazon	Least Concern	2	0	0	0	0	0	0	2	2	0	2	1
5981	Psittaciformes	Psittacidae	Amazona amazonica	Amazona	Orange-winged amazon	Least Concern	0	1	0	0	0	0	0	1	0	1	1	0
5982	Psittaciformes	Psittacidae	Amazona amazonica	Amazona	Orange-winged amazon	Least Concern	0	2	4	0	0	0	0	6	0	2	2	0
5983	Psittaciformes	Psittacidae	Amazona amazonica	Amazona	Orange-winged amazon	Least Concern	1	0	1	0	0	0	0	2	1	0	1	1
5984	Psittaciformes	Psittacidae	Amazona amazonica	Amazona	Orange-winged amazon	Least Concern	0	2	0	0	0	0	0	2	0	2	2	0
5985	Psittaciformes	Psittacidae	Amazona amazonica	Amazona	Orange-winged amazon	Least Concern	1	1	3	0	0	0	6	11	1	1	2	0.5
5991	Psittaciformes	Psittacidae	Amazona amazonica	Amazona	Orange-winged amazon	Least Concern	0	0	0	0	1	1	0	2	1	1	2	0.5
5992	Psittaciformes	Psittacidae	Amazona amazonica	Amazona	Orange-winged amazon	Least Concern	1	1	0	0	0	0	0	2	1	1	2	0.5
5993	Psittaciformes	Psittacidae	Amazona amazonica	Amazona	Orange-winged amazon	Least Concern	1	0	1	0	0	0	0	2	1	0	1	1
5994	Psittaciformes	Psittacidae	Amazona amazonica	Amazona	Orange-winged amazon	Least Concern	1	1	0	0	0	0	0	2	1	1	2	0.5
5995	Psittaciformes	Psittacidae	Amazona amazonica	Amazona	Tobago orange-winged amazon	Least Concern	1	0	0	0	0	0	0	1	1	0	1	1
5996	Psittaciformes	Psittacidae	Amazona auropalliata	Amazona	Yellow-naped amazon	Endangered	0	1	0	0	0	0	0	1	0	1	1	0
5997	Psittaciformes	Psittacidae	Amazona auropalliata	Amazona	Yellow-naped amazon	Endangered	2	3	3	0	0	0	0	8	2	3	5	0.4
5999	Psittaciformes	Psittacidae	Amazona auropalliata	Amazona	Yellow-naped amazon	Endangered	0	1	0	0	0	0	0	1	0	1	1	0
6000	Psittaciformes	Psittacidae	Amazona auropalliata	Amazona	Yellow-naped amazon	Endangered	0	1	0	0	0	0	0	1	0	1	1	0
6002	Psittaciformes	Psittacidae	Amazona auropalliata	Amazona	Yellow-naped amazon	Endangered	0	1	0	0	0	0	0	1	0	1	1	0
6003	Psittaciformes	Psittacidae	Amazona auropalliata	Amazona	Yellow-naped amazon	Endangered	1	1	0	0	0	0	0	2	1	1	2	0.5
6004	Psittaciformes	Psittacidae	Amazona auropalliata	Amazona	Yellow-naped amazon	Endangered	1	1	0	0	0	0	0	2	1	1	2	0.5
6005	Psittaciformes	Psittacidae	Amazona auropalliata	Amazona	Yellow-naped amazon	Endangered	0	1	0	0	0	0	0	1	0	1	1	0
6006	Psittaciformes	Psittacidae	Amazona auropalliata	Amazona	Yellow-naped amazon	Endangered	1	3	0	0	0	0	0	4	1	3	4	0.25
6007	Psittaciformes	Psittacidae	Amazona auropalliata	Amazona	Yellow-naped amazon	Endangered	0	1	0	0	0	0	0	1	0	1	1	0
6008	Psittaciformes	Psittacidae	Amazona auropalliata	Amazona	Yellow-naped amazon	Endangered	2	0	0	0	0	0	0	2	2	0	2	1
6009	Psittaciformes	Psittacidae	Amazona auropalliata	Amazona	Yellow-naped amazon	Endangered	0	1	0	0	0	0	0	1	0	1	1	0
6010	Psittaciformes	Psittacidae	Amazona auropalliata	Amazona	Yellow-naped amazon	Endangered	1	0	0	0	0	0	0	1	1	0	1	1
6011	Psittaciformes	Psittacidae	Amazona auropalliata	Amazona	Yellow-naped amazon	Endangered	1	1	0	0	0	0	0	2	1	1	2	0.5
6013	Psittaciformes	Psittacidae	Amazona auropalliata	Amazona	Yellow-naped amazon	Endangered	1	0	0	0	0	0	0	1	1	0	1	1
6014	Psittaciformes	Psittacidae	Amazona auropalliata	Amazona	Yellow-naped amazon	Endangered	0	2	0	0	0	0	0	2	0	2	2	0
6015	Psittaciformes	Psittacidae	Amazona auropalliata	Amazona	Yellow-naped amazon	Endangered	1	0	0	0	0	0	0	1	1	0	1	1
6017	Psittaciformes	Psittacidae	Amazona auropalliata	Amazona	Yellow-naped amazon	Endangered	1	0	0	0	0	0	0	1	1	0	1	1
6018	Psittaciformes	Psittacidae	Amazona auropalliata	Amazona	Yellow-naped amazon	Endangered	2	1	0	0	0	0	0	3	2	1	3	0.666666667
6020	Psittaciformes	Psittacidae	Amazona auropalliata	Amazona	Yellow-naped amazon	Endangered	1	0	0	0	0	0	0	1	1	0	1	1
6021	Psittaciformes	Psittacidae	Amazona auropalliata	Amazona	Yellow-naped amazon	Endangered	1	0	0	0	0	0	0	1	1	0	1	1
6022	Psittaciformes	Psittacidae	Amazona auropalliata	Amazona	Yellow-naped amazon	Endangered	1	0	3	0	0	0	0	4	1	0	1	1
6023	Psittaciformes	Psittacidae	Amazona auropalliata	Amazona	Yellow-naped amazon	Endangered	0	1	6	0	0	0	0	7	0	1	1	0
6024	Psittaciformes	Psittacidae	Amazona auropalliata	Amazona	Yellow-naped amazon	Endangered	4	2	13	0	0	0	4	23	4	2	6	0.666666667
6026	Psittaciformes	Psittacidae	Amazona auropalliata	Amazona	Yellow-naped amazon	Endangered	1	0	0	0	0	0	0	1	1	0	1	1
6027	Psittaciformes	Psittacidae	Amazona auropalliata	Amazona	Yellow-naped amazon	Endangered	2	2	0	0	0	0	0	4	2	2	4	0.5
6028	Psittaciformes	Psittacidae	Amazona auropalliata	Amazona	Yellow-naped amazon	Endangered	5	3	7	0	0	0	0	15	5	3	8	0.625
6031	Psittaciformes	Psittacidae	Amazona auropalliata	Amazona	Yellow-naped amazon	Endangered	0	1	0	0	0	0	0	1	0	1	1	0
6032	Psittaciformes	Psittacidae	Amazona auropalliata	Amazona	Yellow-naped amazon	Endangered	0	1	0	0	0	0	0	1	0	1	1	0
6033	Psittaciformes	Psittacidae	Amazona auropalliata	Amazona	Yellow-naped amazon	Endangered	0	1	0	0	0	0	0	1	0	1	1	0
6034	Psittaciformes	Psittacidae	Amazona auropalliata	Amazona	Yellow-naped amazon	Endangered	1	0	0	0	0	0	0	1	1	0	1	1
6035	Psittaciformes	Psittacidae	Amazona auropalliata	Amazona	Yellow-naped amazon	Endangered	1	0	0	0	0	0	0	1	1	0	1	1
6036	Psittaciformes	Psittacidae	Amazona auropalliata	Amazona	Yellow-naped amazon	Endangered	1	0	0	0	0	0	0	1	1	0	1	1
6038	Psittaciformes	Psittacidae	Amazona auropalliata	Amazona	Yellow-naped amazon	Endangered	0	1	0	0	0	0	0	1	0	1	1	0
6039	Psittaciformes	Psittacidae	Amazona auropalliata	Amazona	Yellow-naped amazon	Endangered	0	1	0	0	0	0	0	1	0	1	1	0
6040	Psittaciformes	Psittacidae	Amazona auropalliata	Amazona	Yellow-naped amazon	Endangered	0	1	0	0	0	0	0	1	0	1	1	0
6041	Psittaciformes	Psittacidae	Amazona auropalliata	Amazona	Yellow-naped amazon	Endangered	1	0	0	0	0	0	0	1	1	0	1	1
6043	Psittaciformes	Psittacidae	Amazona auropalliata	Amazona	Yellow-naped amazon	Endangered	0	1	0	0	0	0	0	1	0	1	1	0
6045	Psittaciformes	Psittacidae	Amazona auropalliata	Amazona	Yellow-naped amazon	Endangered	1	2	0	0	0	0	0	3	1	2	3	0.333333333
6046	Psittaciformes	Psittacidae	Amazona auropalliata	Amazona	Yellow-naped amazon	Endangered	1	1	0	0	0	0	0	2	1	1	2	0.5
6048	Psittaciformes	Psittacidae	Amazona auropalliata	Amazona	Yellow-naped amazon	Endangered	0	1	0	0	0	0	0	1	0	1	1	0
6050	Psittaciformes	Psittacidae	Amazona auropalliata	Amazona	Yellow-naped amazon	Endangered	0	1	0	0	0	0	0	1	0	1	1	0
6051	Psittaciformes	Psittacidae	Amazona auropalliata	Amazona	Yellow-naped amazon	Endangered	3	1	0	0	0	0	0	4	3	1	4	0.75
6053	Psittaciformes	Psittacidae	Amazona auropalliata	Amazona	Yellow-naped amazon	Endangered	1	0	0	0	0	0	0	1	1	0	1	1
6054	Psittaciformes	Psittacidae	Amazona auropalliata	Amazona	Yellow-naped amazon	Endangered	3	1	0	0	0	0	0	4	3	1	4	0.75
6055	Psittaciformes	Psittacidae	Amazona auropalliata	Amazona	Yellow-naped amazon	Endangered	0	1	0	0	0	0	0	1	0	1	1	0
6056	Psittaciformes	Psittacidae	Amazona auropalliata	Amazona	Yellow-naped amazon	Endangered	0	1	0	0	0	0	0	1	0	1	1	0
6058	Psittaciformes	Psittacidae	Amazona auropalliata	Amazona	Yellow-naped amazon	Endangered	0	1	0	0	0	0	0	1	0	1	1	0
6059	Psittaciformes	Psittacidae	Amazona auropalliata	Amazona	Yellow-naped amazon	Endangered	0	1	0	0	0	0	0	1	0	1	1	0
6060	Psittaciformes	Psittacidae	Amazona auropalliata	Amazona	Yellow-naped amazon	Endangered	0	1	0	0	0	0	0	1	0	1	1	0
6061	Psittaciformes	Psittacidae	Amazona auropalliata	Amazona	Yellow-naped amazon	Endangered	0	1	0	0	0	0	0	1	0	1	1	0
6062	Psittaciformes	Psittacidae	Amazona auropalliata	Amazona	Yellow-naped amazon	Endangered	1	0	0	0	0	0	0	1	1	0	1	1
6064	Psittaciformes	Psittacidae	Amazona auropalliata	Amazona	Yellow-naped amazon	Endangered	1	1	0	0	0	0	0	2	1	1	2	0.5
6065	Psittaciformes	Psittacidae	Amazona auropalliata	Amazona	Yellow-naped amazon	Endangered	1	0	0	0	0	0	0	1	1	0	1	1
6066	Psittaciformes	Psittacidae	Amazona auropalliata	Amazona	Yellow-naped amazon	Endangered	23	20	1	0	0	0	0	44	23	20	43	0.534883721
6067	Psittaciformes	Psittacidae	Amazona auropalliata	Amazona	Yellow-naped amazon	Endangered	1	2	0	0	0	0	0	3	1	2	3	0.333333333
6068	Psittaciformes	Psittacidae	Amazona auropalliata	Amazona	Yellow-naped amazon	Endangered	0	1	0	0	0	0	0	1	0	1	1	0
6069	Psittaciformes	Psittacidae	Amazona auropalliata	Amazona	Yellow-naped amazon	Endangered	0	1	0	0	0	0	0	1	0	1	1	0
6070	Psittaciformes	Psittacidae	Amazona auropalliata	Amazona	Yellow-naped amazon	Endangered	0	1	0	0	0	0	0	1	0	1	1	0
6071	Psittaciformes	Psittacidae	Amazona autumnalis	Amazona	Red-lored amazon	Least Concern	0	1	0	0	0	0	0	1	0	1	1	0
6072	Psittaciformes	Psittacidae	Amazona autumnalis	Amazona	Red-lored amazon	Least Concern	1	1	0	0	0	0	0	2	1	1	2	0.5
6074	Psittaciformes	Psittacidae	Amazona autumnalis	Amazona	Red-lored amazon	Least Concern	0	1	0	0	0	0	0	1	0	1	1	0
6075	Psittaciformes	Psittacidae	Amazona autumnalis	Amazona	Red-lored amazon	Least Concern	2	1	0	0	0	0	0	3	2	1	3	0.666666667
6076	Psittaciformes	Psittacidae	Amazona autumnalis	Amazona	Red-lored amazon	Least Concern	0	1	0	0	0	0	0	1	0	1	1	0
6078	Psittaciformes	Psittacidae	Amazona autumnalis	Amazona	Red-lored amazon	Least Concern	1	1	0	0	0	0	0	2	1	1	2	0.5
6079	Psittaciformes	Psittacidae	Amazona autumnalis	Amazona	Red-lored amazon	Least Concern	1	0	0	0	0	0	0	1	1	0	1	1
6084	Psittaciformes	Psittacidae	Amazona autumnalis	Amazona	Red-lored amazon	Least Concern	6	9	27	0	0	0	0	42	6	9	15	0.4
6085	Psittaciformes	Psittacidae	Amazona autumnalis	Amazona	Red-lored amazon	Least Concern	5	14	1	0	0	0	0	20	5	14	19	0.263157895
6086	Psittaciformes	Psittacidae	Amazona autumnalis	Amazona	Red-lored amazon	Least Concern	3	6	6	0	0	0	0	15	3	6	9	0.333333333
6089	Psittaciformes	Psittacidae	Amazona autumnalis	Amazona	Red-lored amazon	Least Concern	3	4	4	0	0	0	0	11	3	4	7	0.428571429
6091	Psittaciformes	Psittacidae	Amazona autumnalis	Amazona	Red-lored amazon	Least Concern	1	0	0	0	0	0	0	1	1	0	1	1
6094	Psittaciformes	Psittacidae	Amazona autumnalis	Amazona	Red-lored amazon	Least Concern	1	0	1	0	0	0	0	2	1	0	1	1
6096	Psittaciformes	Psittacidae	Amazona autumnalis	Amazona	Red-lored amazon	Least Concern	0	1	2	0	0	0	0	3	0	1	1	0
6097	Psittaciformes	Psittacidae	Amazona autumnalis	Amazona	Red-lored amazon	Least Concern	2	0	4	0	0	0	0	6	2	0	2	1
6101	Psittaciformes	Psittacidae	Amazona autumnalis	Amazona	Red-lored amazon	Least Concern	3	3	0	0	0	0	0	6	3	3	6	0.5
6102	Psittaciformes	Psittacidae	Amazona autumnalis	Amazona	Red-lored amazon	Least Concern	7	8	2	2	0	0	0	17	7	8	15	0.466666667
6103	Psittaciformes	Psittacidae	Amazona autumnalis	Amazona	Red-lored amazon	Least Concern	3	0	1	0	0	0	0	4	3	0	3	1
6106	Psittaciformes	Psittacidae	Amazona autumnalis	Amazona	Red-lored amazon	Least Concern	1	0	0	0	0	0	0	1	1	0	1	1
6107	Psittaciformes	Psittacidae	Amazona autumnalis	Amazona	Red-lored amazon	Least Concern	1	1	0	0	0	0	0	2	1	1	2	0.5
6109	Psittaciformes	Psittacidae	Amazona autumnalis	Amazona	Red-lored amazon	Least Concern	0	1	0	0	0	0	0	1	0	1	1	0
6110	Psittaciformes	Psittacidae	Amazona autumnalis	Amazona	Red-lored amazon	Least Concern	0	1	0	0	0	0	0	1	0	1	1	0
6111	Psittaciformes	Psittacidae	Amazona autumnalis	Amazona	Red-lored amazon	Least Concern	2	0	1	0	0	0	0	3	2	0	2	1
6113	Psittaciformes	Psittacidae	Amazona autumnalis	Amazona	Red-lored amazon	Least Concern	0	0	0	0	0	1	8	9	0	1	1	0
6116	Psittaciformes	Psittacidae	Amazona autumnalis	Amazona	Red-lored amazon	Least Concern	0	1	0	0	0	0	0	1	0	1	1	0
6117	Psittaciformes	Psittacidae	Amazona autumnalis	Amazona	Red-lored amazon	Least Concern	1	0	0	0	0	0	0	1	1	0	1	1
6118	Psittaciformes	Psittacidae	Amazona autumnalis	Amazona	Red-lored amazon	Least Concern	1	0	0	0	0	0	0	1	1	0	1	1
6120	Psittaciformes	Psittacidae	Amazona autumnalis	Amazona	Salvin's red-lored amazon	Least Concern	1	0	0	0	0	0	0	1	1	0	1	1
6121	Psittaciformes	Psittacidae	Amazona autumnalis	Amazona	Salvin's red-lored amazon	Least Concern	1	0	0	0	0	0	0	1	1	0	1	1
6122	Psittaciformes	Psittacidae	Amazona autumnalis	Amazona	Salvin's red-lored amazon	Least Concern	1	0	0	0	0	0	0	1	1	0	1	1
6123	Psittaciformes	Psittacidae	Amazona autumnalis	Amazona	Salvin's red-lored amazon	Least Concern	1	0	0	0	0	0	0	1	1	0	1	1
6124	Psittaciformes	Psittacidae	Amazona autumnalis	Amazona	Salvin's red-lored amazon	Least Concern	2	1	0	0	0	0	0	3	2	1	3	0.666666667
6126	Psittaciformes	Psittacidae	Amazona autumnalis	Amazona	Salvin's red-lored amazon	Least Concern	1	1	0	0	0	0	0	2	1	1	2	0.5
6127	Psittaciformes	Psittacidae	Amazona autumnalis	Amazona	Salvin's red-lored amazon	Least Concern	2	2	0	0	0	0	0	4	2	2	4	0.5
6128	Psittaciformes	Psittacidae	Amazona barbadensis	Amazona	Yellow-shouldered amazon	Vulnerable	1	3	0	0	0	0	0	4	1	3	4	0.25
6129	Psittaciformes	Psittacidae	Amazona barbadensis	Amazona	Yellow-shouldered amazon	Vulnerable	11	8	2	2	0	0	0	21	11	8	19	0.578947368
6130	Psittaciformes	Psittacidae	Amazona barbadensis	Amazona	Yellow-shouldered amazon	Vulnerable	1	0	0	0	0	0	0	1	1	0	1	1
6131	Psittaciformes	Psittacidae	Amazona barbadensis	Amazona	Yellow-shouldered amazon	Vulnerable	6	5	0	0	0	0	0	11	6	5	11	0.545454545
6132	Psittaciformes	Psittacidae	Amazona barbadensis	Amazona	Yellow-shouldered amazon	Vulnerable	1	1	0	0	0	0	0	2	1	1	2	0.5
6133	Psittaciformes	Psittacidae	Amazona barbadensis	Amazona	Yellow-shouldered amazon	Vulnerable	3	0	0	0	0	0	0	3	3	0	3	1
6134	Psittaciformes	Psittacidae	Amazona barbadensis	Amazona	Yellow-shouldered amazon	Vulnerable	1	0	0	0	0	0	0	1	1	0	1	1
6135	Psittaciformes	Psittacidae	Amazona barbadensis	Amazona	Yellow-shouldered amazon	Vulnerable	0	3	0	0	0	0	0	3	0	3	3	0
6136	Psittaciformes	Psittacidae	Amazona barbadensis	Amazona	Yellow-shouldered amazon	Vulnerable	1	1	0	0	0	0	0	2	1	1	2	0.5
6137	Psittaciformes	Psittacidae	Amazona barbadensis	Amazona	Yellow-shouldered amazon	Vulnerable	1	1	0	0	0	0	0	2	1	1	2	0.5
6139	Psittaciformes	Psittacidae	Amazona barbadensis	Amazona	Yellow-shouldered amazon	Vulnerable	5	5	0	0	0	0	0	10	5	5	10	0.5
6140	Psittaciformes	Psittacidae	Amazona barbadensis	Amazona	Yellow-shouldered amazon	Vulnerable	2	1	0	0	0	0	0	3	2	1	3	0.666666667
6141	Psittaciformes	Psittacidae	Amazona barbadensis	Amazona	Yellow-shouldered amazon	Vulnerable	0	2	0	0	0	0	0	2	0	2	2	0
6142	Psittaciformes	Psittacidae	Amazona barbadensis	Amazona	Yellow-shouldered amazon	Vulnerable	1	1	0	0	0	0	0	2	1	1	2	0.5
6143	Psittaciformes	Psittacidae	Amazona barbadensis	Amazona	Yellow-shouldered amazon	Vulnerable	0	2	1	0	0	0	0	3	0	2	2	0
6144	Psittaciformes	Psittacidae	Amazona barbadensis	Amazona	Yellow-shouldered amazon	Vulnerable	1	0	0	0	0	0	0	1	1	0	1	1
6145	Psittaciformes	Psittacidae	Amazona barbadensis	Amazona	Yellow-shouldered amazon	Vulnerable	1	3	0	0	0	0	0	4	1	3	4	0.25
6146	Psittaciformes	Psittacidae	Amazona barbadensis	Amazona	Yellow-shouldered amazon	Vulnerable	3	1	0	0	0	0	0	4	3	1	4	0.75
6147	Psittaciformes	Psittacidae	Amazona barbadensis	Amazona	Yellow-shouldered amazon	Vulnerable	7	1	3	0	0	0	0	11	7	1	8	0.875
6148	Psittaciformes	Psittacidae	Amazona barbadensis	Amazona	Yellow-shouldered amazon	Vulnerable	1	1	0	0	0	0	0	2	1	1	2	0.5
6149	Psittaciformes	Psittacidae	Amazona barbadensis	Amazona	Yellow-shouldered amazon	Vulnerable	1	0	0	0	0	0	0	1	1	0	1	1
6151	Psittaciformes	Psittacidae	Amazona barbadensis	Amazona	Yellow-shouldered amazon	Vulnerable	0	2	0	0	0	0	0	2	0	2	2	0
6152	Psittaciformes	Psittacidae	Amazona barbadensis	Amazona	Bonaire yellow-shouldered amazon	Vulnerable	0	1	0	0	0	0	0	1	0	1	1	0
6623	Psittaciformes	Psittacidae	Amazona bodini	Amazona	Northern festive amazon	Near Threatened	1	1	0	0	0	0	0	2	1	1	2	0.5
6153	Psittaciformes	Psittacidae	Amazona brasiliensis	Amazona	Red-tailed amazon	Near Threatened	1	1	0	0	0	0	0	2	1	1	2	0.5
6154	Psittaciformes	Psittacidae	Amazona brasiliensis	Amazona	Red-tailed amazon	Near Threatened	1	1	0	0	0	0	0	2	1	1	2	0.5
6155	Psittaciformes	Psittacidae	Amazona brasiliensis	Amazona	Red-tailed amazon	Near Threatened	6	2	0	0	0	0	0	8	6	2	8	0.75
6156	Psittaciformes	Psittacidae	Amazona brasiliensis	Amazona	Red-tailed amazon	Near Threatened	1	1	0	0	0	0	0	2	1	1	2	0.5
6157	Psittaciformes	Psittacidae	Amazona brasiliensis	Amazona	Red-tailed amazon	Near Threatened	1	0	0	0	0	0	0	1	1	0	1	1
6158	Psittaciformes	Psittacidae	Amazona brasiliensis	Amazona	Red-tailed amazon	Near Threatened	2	2	0	0	0	0	0	4	2	2	4	0.5
6159	Psittaciformes	Psittacidae	Amazona brasiliensis	Amazona	Red-tailed amazon	Near Threatened	2	2	0	2	0	0	0	4	2	2	4	0.5
6160	Psittaciformes	Psittacidae	Amazona brasiliensis	Amazona	Red-tailed amazon	Near Threatened	2	3	0	0	0	0	0	5	2	3	5	0.4
6161	Psittaciformes	Psittacidae	Amazona brasiliensis	Amazona	Red-tailed amazon	Near Threatened	1	1	0	0	0	0	0	2	1	1	2	0.5
6162	Psittaciformes	Psittacidae	Amazona brasiliensis	Amazona	Red-tailed amazon	Near Threatened	1	1	0	0	0	0	0	2	1	1	2	0.5
6163	Psittaciformes	Psittacidae	Amazona brasiliensis	Amazona	Red-tailed amazon	Near Threatened	0	1	0	0	0	0	0	1	0	1	1	0
6164	Psittaciformes	Psittacidae	Amazona brasiliensis	Amazona	Red-tailed amazon	Near Threatened	4	2	1	0	0	0	0	7	4	2	6	0.666666667
6165	Psittaciformes	Psittacidae	Amazona brasiliensis	Amazona	Red-tailed amazon	Near Threatened	1	0	0	0	0	0	0	1	1	0	1	1
6166	Psittaciformes	Psittacidae	Amazona brasiliensis	Amazona	Red-tailed amazon	Near Threatened	1	7	0	0	0	0	0	8	1	7	8	0.125
6167	Psittaciformes	Psittacidae	Amazona brasiliensis	Amazona	Red-tailed amazon	Near Threatened	1	1	0	0	0	0	0	2	1	1	2	0.5
6168	Psittaciformes	Psittacidae	Amazona collaria	Amazona	Yellow-billed amazon	Vulnerable	4	5	0	3	0	0	0	9	4	5	9	0.444444444
6169	Psittaciformes	Psittacidae	Amazona collaria	Amazona	Yellow-billed amazon	Vulnerable	1	1	0	0	0	0	0	2	1	1	2	0.5
6170	Psittaciformes	Psittacidae	Amazona collaria	Amazona	Yellow-billed amazon	Vulnerable	6	5	0	2	0	0	0	11	6	5	11	0.545454545
6171	Psittaciformes	Psittacidae	Amazona collaria	Amazona	Yellow-billed amazon	Vulnerable	0	2	0	0	0	0	0	2	0	2	2	0
6172	Psittaciformes	Psittacidae	Amazona collaria	Amazona	Yellow-billed amazon	Vulnerable	1	0	0	0	0	0	0	1	1	0	1	1
6173	Psittaciformes	Psittacidae	Amazona collaria	Amazona	Yellow-billed amazon	Vulnerable	1	1	0	0	0	0	0	2	1	1	2	0.5
6174	Psittaciformes	Psittacidae	Amazona collaria	Amazona	Yellow-billed amazon	Vulnerable	2	0	0	0	0	0	0	2	2	0	2	1
6175	Psittaciformes	Psittacidae	Amazona collaria	Amazona	Yellow-billed amazon	Vulnerable	17	12	0	0	0	0	0	29	17	12	29	0.586206897
6176	Psittaciformes	Psittacidae	Amazona collaria	Amazona	Yellow-billed amazon	Vulnerable	10	8	20	0	0	0	0	38	10	8	18	0.555555556
6177	Psittaciformes	Psittacidae	Amazona dufresniana	Amazona	Red-crowned amazon	Near Threatened	1	0	0	0	0	0	0	1	1	0	1	1
6178	Psittaciformes	Psittacidae	Amazona dufresniana	Amazona	Blue-cheeked amazon	Near Threatened	2	0	0	0	0	0	0	2	2	0	2	1
6179	Psittaciformes	Psittacidae	Amazona dufresniana	Amazona	Blue-cheeked amazon	Near Threatened	1	1	0	0	0	0	0	2	1	1	2	0.5
6180	Psittaciformes	Psittacidae	Amazona dufresniana	Amazona	Blue-cheeked amazon	Near Threatened	2	0	0	0	0	0	0	2	2	0	2	1
6181	Psittaciformes	Psittacidae	Amazona dufresniana	Amazona	Blue-cheeked amazon	Near Threatened	2	2	0	0	0	0	0	4	2	2	4	0.5
6182	Psittaciformes	Psittacidae	Amazona dufresniana	Amazona	Blue-cheeked amazon	Near Threatened	0	1	0	0	0	0	0	1	0	1	1	0
6183	Psittaciformes	Psittacidae	Amazona dufresniana	Amazona	Blue-cheeked amazon	Near Threatened	0	1	0	0	0	0	0	1	0	1	1	0
6184	Psittaciformes	Psittacidae	Amazona dufresniana	Amazona	Blue-cheeked amazon	Near Threatened	2	1	0	0	0	0	0	3	2	1	3	0.666666667
6185	Psittaciformes	Psittacidae	Amazona farinosa	Amazona	Southern mealy amazon	Near Threatened	0	2	0	0	0	0	0	2	0	2	2	0
6188	Psittaciformes	Psittacidae	Amazona farinosa	Amazona	Southern mealy amazon	Near Threatened	1	1	0	0	0	0	0	2	1	1	2	0.5
6189	Psittaciformes	Psittacidae	Amazona farinosa	Amazona	Southern mealy amazon	Near Threatened	1	1	1	1	0	0	0	3	1	1	2	0.5
6190	Psittaciformes	Psittacidae	Amazona farinosa	Amazona	Southern mealy amazon	Near Threatened	0	2	0	0	0	0	0	2	0	2	2	0
6191	Psittaciformes	Psittacidae	Amazona farinosa	Amazona	Southern mealy amazon	Near Threatened	0	1	0	0	0	0	0	1	0	1	1	0
6192	Psittaciformes	Psittacidae	Amazona farinosa	Amazona	Southern mealy amazon	Near Threatened	1	1	0	0	0	0	0	2	1	1	2	0.5
6193	Psittaciformes	Psittacidae	Amazona farinosa	Amazona	Southern mealy amazon	Near Threatened	1	0	0	0	0	0	0	1	1	0	1	1
6194	Psittaciformes	Psittacidae	Amazona farinosa	Amazona	Southern mealy amazon	Near Threatened	1	1	0	0	0	0	0	2	1	1	2	0.5
6195	Psittaciformes	Psittacidae	Amazona farinosa	Amazona	Southern mealy amazon	Near Threatened	1	1	0	0	0	0	0	2	1	1	2	0.5
6197	Psittaciformes	Psittacidae	Amazona farinosa	Amazona	Southern mealy amazon	Near Threatened	2	2	0	0	0	0	0	4	2	2	4	0.5
6198	Psittaciformes	Psittacidae	Amazona farinosa	Amazona	Southern mealy amazon	Near Threatened	1	0	2	0	0	0	0	3	1	0	1	1
6199	Psittaciformes	Psittacidae	Amazona farinosa	Amazona	Southern mealy amazon	Near Threatened	1	0	0	0	0	0	0	1	1	0	1	1
6200	Psittaciformes	Psittacidae	Amazona farinosa	Amazona	Southern mealy amazon	Near Threatened	0	2	0	0	0	0	0	2	0	2	2	0
6201	Psittaciformes	Psittacidae	Amazona farinosa	Amazona	Southern mealy amazon	Near Threatened	1	0	0	0	0	0	0	1	1	0	1	1
6202	Psittaciformes	Psittacidae	Amazona farinosa	Amazona	Southern mealy amazon	Near Threatened	0	1	0	0	0	0	0	1	0	1	1	0
6203	Psittaciformes	Psittacidae	Amazona farinosa	Amazona	Southern mealy amazon	Near Threatened	1	0	0	0	0	0	0	1	1	0	1	1
6204	Psittaciformes	Psittacidae	Amazona farinosa	Amazona	Southern mealy amazon	Near Threatened	1	0	0	0	0	0	0	1	1	0	1	1
6205	Psittaciformes	Psittacidae	Amazona farinosa	Amazona	Southern mealy amazon	Near Threatened	1	0	0	0	0	0	0	1	1	0	1	1
6206	Psittaciformes	Psittacidae	Amazona farinosa	Amazona	Southern mealy amazon	Near Threatened	1	1	3	0	0	0	0	5	1	1	2	0.5
6207	Psittaciformes	Psittacidae	Amazona farinosa	Amazona	Southern mealy amazon	Near Threatened	1	2	0	0	0	0	0	3	1	2	3	0.333333333
6209	Psittaciformes	Psittacidae	Amazona farinosa	Amazona	Southern mealy amazon	Near Threatened	1	0	10	0	0	0	0	11	1	0	1	1
6210	Psittaciformes	Psittacidae	Amazona farinosa	Amazona	Southern mealy amazon	Near Threatened	4	0	0	0	0	0	0	4	4	0	4	1
6211	Psittaciformes	Psittacidae	Amazona farinosa	Amazona	Southern mealy amazon	Near Threatened	3	0	1	0	0	0	0	4	3	0	3	1
6212	Psittaciformes	Psittacidae	Amazona farinosa	Amazona	Southern mealy amazon	Near Threatened	1	0	0	0	0	0	0	1	1	0	1	1
6213	Psittaciformes	Psittacidae	Amazona farinosa	Amazona	Southern mealy amazon	Near Threatened	1	2	0	0	2	1	0	6	3	3	6	0.5
6214	Psittaciformes	Psittacidae	Amazona farinosa	Amazona	Southern mealy amazon	Near Threatened	1	1	5	0	0	0	0	7	1	1	2	0.5
6216	Psittaciformes	Psittacidae	Amazona farinosa	Amazona	Southern mealy amazon	Near Threatened	1	0	0	0	0	0	0	1	1	0	1	1
6217	Psittaciformes	Psittacidae	Amazona farinosa	Amazona	Southern mealy amazon	Near Threatened	1	1	0	0	0	0	0	2	1	1	2	0.5
6219	Psittaciformes	Psittacidae	Amazona farinosa	Amazona	Southern mealy amazon	Near Threatened	1	2	0	0	0	0	0	3	1	2	3	0.333333333
6220	Psittaciformes	Psittacidae	Amazona farinosa	Amazona	Southern mealy amazon	Near Threatened	1	0	0	0	0	0	0	1	1	0	1	1
6221	Psittaciformes	Psittacidae	Amazona farinosa	Amazona	Southern mealy amazon	Near Threatened	1	2	0	0	0	0	0	3	1	2	3	0.333333333
6223	Psittaciformes	Psittacidae	Amazona farinosa	Amazona	Southern mealy amazon	Near Threatened	1	0	1	0	0	0	0	2	1	0	1	1
6224	Psittaciformes	Psittacidae	Amazona farinosa	Amazona	Southern mealy amazon	Near Threatened	2	0	2	0	0	0	0	4	2	0	2	1
6225	Psittaciformes	Psittacidae	Amazona farinosa	Amazona	Southern mealy amazon	Near Threatened	0	2	1	0	0	0	0	3	0	2	2	0
6232	Psittaciformes	Psittacidae	Amazona festiva	Amazona	Festive amazon	Near Threatened	1	1	0	0	0	0	0	2	1	1	2	0.5
6233	Psittaciformes	Psittacidae	Amazona festiva	Amazona	Festive amazon	Near Threatened	2	2	0	0	0	0	0	4	2	2	4	0.5
6234	Psittaciformes	Psittacidae	Amazona festiva	Amazona	Festive amazon	Near Threatened	0	1	0	0	0	0	0	1	0	1	1	0
6235	Psittaciformes	Psittacidae	Amazona festiva	Amazona	Festive amazon	Near Threatened	1	0	0	0	0	0	0	1	1	0	1	1
6236	Psittaciformes	Psittacidae	Amazona festiva	Amazona	Festive amazon	Near Threatened	1	0	0	0	0	0	0	1	1	0	1	1
6237	Psittaciformes	Psittacidae	Amazona festiva	Amazona	Festive amazon	Near Threatened	2	1	0	0	0	0	0	3	2	1	3	0.666666667
6238	Psittaciformes	Psittacidae	Amazona festiva	Amazona	Festive amazon	Near Threatened	2	0	1	0	0	0	0	3	2	0	2	1
6239	Psittaciformes	Psittacidae	Amazona festiva	Amazona	Festive amazon	Near Threatened	2	3	0	0	0	0	0	5	2	3	5	0.4
6243	Psittaciformes	Psittacidae	Amazona finschi	Amazona	Lilac-crowned amazon	Endangered	1	1	0	0	0	0	0	2	1	1	2	0.5
6244	Psittaciformes	Psittacidae	Amazona finschi	Amazona	Lilac-crowned amazon	Endangered	1	0	0	0	0	0	0	1	1	0	1	1
6245	Psittaciformes	Psittacidae	Amazona finschi	Amazona	Lilac-crowned amazon	Endangered	1	1	0	0	0	0	0	2	1	1	2	0.5
6247	Psittaciformes	Psittacidae	Amazona finschi	Amazona	Lilac-crowned amazon	Endangered	1	1	0	0	0	0	0	2	1	1	2	0.5
6248	Psittaciformes	Psittacidae	Amazona finschi	Amazona	Lilac-crowned amazon	Endangered	1	1	0	0	0	0	0	2	1	1	2	0.5
6249	Psittaciformes	Psittacidae	Amazona finschi	Amazona	Lilac-crowned amazon	Endangered	12	11	0	0	0	0	0	23	12	11	23	0.52173913
6250	Psittaciformes	Psittacidae	Amazona finschi	Amazona	Lilac-crowned amazon	Endangered	1	1	0	0	0	0	0	2	1	1	2	0.5
6251	Psittaciformes	Psittacidae	Amazona finschi	Amazona	Lilac-crowned amazon	Endangered	0	1	0	0	0	0	0	1	0	1	1	0
6252	Psittaciformes	Psittacidae	Amazona finschi	Amazona	Lilac-crowned amazon	Endangered	1	1	0	0	0	0	0	2	1	1	2	0.5
6253	Psittaciformes	Psittacidae	Amazona finschi	Amazona	Lilac-crowned amazon	Endangered	1	2	0	0	0	0	0	3	1	2	3	0.333333333
6254	Psittaciformes	Psittacidae	Amazona finschi	Amazona	Lilac-crowned amazon	Endangered	6	1	1	0	0	0	0	8	6	1	7	0.857142857
6255	Psittaciformes	Psittacidae	Amazona finschi	Amazona	Lilac-crowned amazon	Endangered	3	1	0	0	0	0	0	4	3	1	4	0.75
6257	Psittaciformes	Psittacidae	Amazona finschi	Amazona	Lilac-crowned amazon	Endangered	1	0	0	0	0	0	0	1	1	0	1	1
6258	Psittaciformes	Psittacidae	Amazona finschi	Amazona	Lilac-crowned amazon	Endangered	2	0	0	0	0	0	0	2	2	0	2	1
6259	Psittaciformes	Psittacidae	Amazona finschi	Amazona	Lilac-crowned amazon	Endangered	0	1	0	0	0	0	0	1	0	1	1	0
6262	Psittaciformes	Psittacidae	Amazona finschi	Amazona	Lilac-crowned amazon	Endangered	2	1	3	0	0	0	0	6	2	1	3	0.666666667
6263	Psittaciformes	Psittacidae	Amazona finschi	Amazona	Lilac-crowned amazon	Endangered	1	1	0	0	0	0	0	2	1	1	2	0.5
6264	Psittaciformes	Psittacidae	Amazona finschi	Amazona	Lilac-crowned amazon	Endangered	0	2	0	0	0	0	0	2	0	2	2	0
6266	Psittaciformes	Psittacidae	Amazona finschi	Amazona	Lilac-crowned amazon	Endangered	7	3	0	0	0	0	0	10	7	3	10	0.7
6267	Psittaciformes	Psittacidae	Amazona finschi	Amazona	Lilac-crowned amazon	Endangered	1	0	0	0	0	0	0	1	1	0	1	1
6268	Psittaciformes	Psittacidae	Amazona finschi	Amazona	Lilac-crowned amazon	Endangered	1	0	1	0	0	0	0	2	1	0	1	1
6269	Psittaciformes	Psittacidae	Amazona finschi	Amazona	Lilac-crowned amazon	Endangered	0	1	0	0	0	0	0	1	0	1	1	0
6270	Psittaciformes	Psittacidae	Amazona finschi	Amazona	Lilac-crowned amazon	Endangered	2	0	0	0	0	0	0	2	2	0	2	1
6621	Psittaciformes	Psittacidae	Amazona guatemalae	Amazona	Northern mealy amazon	Near Threatened	1	1	0	0	0	0	0	2	1	1	2	0.5
6622	Psittaciformes	Psittacidae	Amazona guatemalae	Amazona	Northern mealy amazon	Near Threatened	9	3	0	0	0	0	0	12	9	3	12	0.75
6271	Psittaciformes	Psittacidae	Amazona guildingii	Amazona	St Vincent amazon	Vulnerable	1	1	0	0	0	0	0	2	1	1	2	0.5
6272	Psittaciformes	Psittacidae	Amazona guildingii	Amazona	St Vincent amazon	Vulnerable	3	3	0	0	1	0	0	7	4	3	7	0.571428571
6273	Psittaciformes	Psittacidae	Amazona guildingii	Amazona	St Vincent amazon	Vulnerable	2	2	0	0	0	0	0	4	2	2	4	0.5
6274	Psittaciformes	Psittacidae	Amazona leucocephala	Amazona	Cuban amazon	Near Threatened	1	1	0	0	0	0	0	2	1	1	2	0.5
6276	Psittaciformes	Psittacidae	Amazona leucocephala	Amazona	Cuban amazon	Near Threatened	1	1	1	0	0	0	0	3	1	1	2	0.5
6277	Psittaciformes	Psittacidae	Amazona leucocephala	Amazona	Cuban amazon	Near Threatened	1	0	0	0	0	0	0	1	1	0	1	1
6278	Psittaciformes	Psittacidae	Amazona leucocephala	Amazona	Cuban amazon	Near Threatened	2	0	0	0	0	0	0	2	2	0	2	1
6279	Psittaciformes	Psittacidae	Amazona leucocephala	Amazona	Cuban amazon	Near Threatened	1	1	0	0	0	0	0	2	1	1	2	0.5
6280	Psittaciformes	Psittacidae	Amazona leucocephala	Amazona	Cuban amazon	Near Threatened	0	1	0	0	0	0	0	1	0	1	1	0
6281	Psittaciformes	Psittacidae	Amazona leucocephala	Amazona	Cuban amazon	Near Threatened	2	3	0	0	0	0	0	5	2	3	5	0.4
6282	Psittaciformes	Psittacidae	Amazona leucocephala	Amazona	Cuban amazon	Near Threatened	1	0	0	0	0	0	0	1	1	0	1	1
6283	Psittaciformes	Psittacidae	Amazona leucocephala	Amazona	Cuban amazon	Near Threatened	1	3	0	0	0	0	0	4	1	3	4	0.25
6284	Psittaciformes	Psittacidae	Amazona leucocephala	Amazona	Cuban amazon	Near Threatened	1	1	0	0	0	0	0	2	1	1	2	0.5
6285	Psittaciformes	Psittacidae	Amazona leucocephala	Amazona	Cuban amazon	Near Threatened	1	1	0	0	0	0	0	2	1	1	2	0.5
6286	Psittaciformes	Psittacidae	Amazona leucocephala	Amazona	Cuban amazon	Near Threatened	0	1	0	0	0	0	0	1	0	1	1	0
6287	Psittaciformes	Psittacidae	Amazona leucocephala	Amazona	Cuban amazon	Near Threatened	1	0	0	0	0	0	0	1	1	0	1	1
6288	Psittaciformes	Psittacidae	Amazona leucocephala	Amazona	Cuban amazon	Near Threatened	2	1	0	1	0	0	0	3	2	1	3	0.666666667
6289	Psittaciformes	Psittacidae	Amazona leucocephala	Amazona	Cuban amazon	Near Threatened	1	1	0	0	0	0	0	2	1	1	2	0.5
6290	Psittaciformes	Psittacidae	Amazona leucocephala	Amazona	Cuban amazon	Near Threatened	1	1	2	2	0	0	0	4	1	1	2	0.5
6291	Psittaciformes	Psittacidae	Amazona leucocephala	Amazona	Cuban amazon	Near Threatened	2	2	0	0	0	0	0	4	2	2	4	0.5
6292	Psittaciformes	Psittacidae	Amazona leucocephala	Amazona	Cuban amazon	Near Threatened	1	0	0	0	0	0	0	1	1	0	1	1
6293	Psittaciformes	Psittacidae	Amazona leucocephala	Amazona	Cuban amazon	Near Threatened	2	0	0	0	0	0	0	2	2	0	2	1
6294	Psittaciformes	Psittacidae	Amazona leucocephala	Amazona	Cuban amazon	Near Threatened	1	1	0	0	0	0	0	2	1	1	2	0.5
6295	Psittaciformes	Psittacidae	Amazona leucocephala	Amazona	Cuban amazon	Near Threatened	3	1	0	0	0	0	0	4	3	1	4	0.75
6296	Psittaciformes	Psittacidae	Amazona leucocephala	Amazona	Cuban amazon	Near Threatened	1	0	0	0	0	0	0	1	1	0	1	1
6297	Psittaciformes	Psittacidae	Amazona leucocephala	Amazona	Cuban amazon	Near Threatened	1	0	0	0	0	0	0	1	1	0	1	1
6298	Psittaciformes	Psittacidae	Amazona leucocephala	Amazona	Cuban amazon	Near Threatened	0	1	0	0	0	0	0	1	0	1	1	0
6299	Psittaciformes	Psittacidae	Amazona leucocephala	Amazona	Cuban amazon	Near Threatened	2	0	0	0	0	0	0	2	2	0	2	1
6300	Psittaciformes	Psittacidae	Amazona leucocephala	Amazona	Bahama amazon	Near Threatened	0	1	1	0	0	0	0	2	0	1	1	0
6301	Psittaciformes	Psittacidae	Amazona leucocephala	Amazona	Cuban amazon	Near Threatened	3	2	0	0	0	0	0	5	3	2	5	0.6
6302	Psittaciformes	Psittacidae	Amazona leucocephala	Amazona	Cuban amazon	Near Threatened	0	1	0	0	0	0	0	1	0	1	1	0
6303	Psittaciformes	Psittacidae	Amazona leucocephala	Amazona	Little Cayman amazon	Near Threatened	3	3	0	0	0	0	0	6	3	3	6	0.5
6304	Psittaciformes	Psittacidae	Amazona leucocephala	Amazona	Cuban amazon	Near Threatened	1	0	0	0	0	0	0	1	1	0	1	1
6305	Psittaciformes	Psittacidae	Amazona leucocephala	Amazona	Cuban amazon	Near Threatened	1	1	0	0	0	0	0	2	1	1	2	0.5
6306	Psittaciformes	Psittacidae	Amazona leucocephala	Amazona	Cuban amazon	Near Threatened	1	0	3	0	0	0	0	4	1	0	1	1
6307	Psittaciformes	Psittacidae	Amazona leucocephala	Amazona	Cuban amazon	Near Threatened	1	0	0	0	0	0	0	1	1	0	1	1
6308	Psittaciformes	Psittacidae	Amazona leucocephala	Amazona	Cuban amazon	Near Threatened	0	1	0	0	0	0	0	1	0	1	1	0
6309	Psittaciformes	Psittacidae	Amazona leucocephala	Amazona	Cuban amazon	Near Threatened	0	2	0	0	0	0	0	2	0	2	2	0
6310	Psittaciformes	Psittacidae	Amazona leucocephala	Amazona	Cuban amazon	Near Threatened	1	0	0	0	0	0	0	1	1	0	1	1
6311	Psittaciformes	Psittacidae	Amazona leucocephala	Amazona	Cuban amazon	Near Threatened	1	1	0	0	0	0	0	2	1	1	2	0.5
6312	Psittaciformes	Psittacidae	Amazona leucocephala	Amazona	Cuban amazon	Near Threatened	1	0	0	0	0	0	0	1	1	0	1	1
6313	Psittaciformes	Psittacidae	Amazona leucocephala	Amazona	Cuban amazon	Near Threatened	1	0	0	0	0	0	0	1	1	0	1	1
6597	Psittaciformes	Psittacidae	Amazona lilacina	Amazona	Lilacine amazon	Endangered	1	1	0	0	0	0	0	2	1	1	2	0.5
6598	Psittaciformes	Psittacidae	Amazona lilacina	Amazona	Lilacine amazon	Endangered	10	10	0	0	0	0	0	20	10	10	20	0.5
6599	Psittaciformes	Psittacidae	Amazona lilacina	Amazona	Lilacine amazon	Endangered	1	2	0	0	0	0	0	3	1	2	3	0.333333333
6600	Psittaciformes	Psittacidae	Amazona lilacina	Amazona	Lilacine amazon	Endangered	2	2	0	2	0	0	0	4	2	2	4	0.5
6601	Psittaciformes	Psittacidae	Amazona lilacina	Amazona	Lilacine amazon	Endangered	4	2	0	0	0	0	0	6	4	2	6	0.666666667
6602	Psittaciformes	Psittacidae	Amazona lilacina	Amazona	Lilacine amazon	Endangered	1	2	0	0	0	0	0	3	1	2	3	0.333333333
6603	Psittaciformes	Psittacidae	Amazona lilacina	Amazona	Lilacine amazon	Endangered	0	6	0	0	0	0	0	6	0	6	6	0
6604	Psittaciformes	Psittacidae	Amazona lilacina	Amazona	Lilacine amazon	Endangered	1	1	0	0	0	0	0	2	1	1	2	0.5
6605	Psittaciformes	Psittacidae	Amazona lilacina	Amazona	Lilacine amazon	Endangered	1	0	0	0	0	0	0	1	1	0	1	1
6606	Psittaciformes	Psittacidae	Amazona lilacina	Amazona	Lilacine amazon	Endangered	2	1	0	1	0	0	0	3	2	1	3	0.666666667
6607	Psittaciformes	Psittacidae	Amazona lilacina	Amazona	Lilacine amazon	Endangered	1	1	0	0	0	0	0	2	1	1	2	0.5
6608	Psittaciformes	Psittacidae	Amazona lilacina	Amazona	Lilacine amazon	Endangered	1	1	0	0	0	0	0	2	1	1	2	0.5
6609	Psittaciformes	Psittacidae	Amazona lilacina	Amazona	Lilacine amazon	Endangered	2	1	0	0	0	0	0	3	2	1	3	0.666666667
6610	Psittaciformes	Psittacidae	Amazona lilacina	Amazona	Lilacine amazon	Endangered	2	2	0	0	0	0	0	4	2	2	4	0.5
6612	Psittaciformes	Psittacidae	Amazona lilacina	Amazona	Lilacine amazon	Endangered	3	1	0	0	0	0	0	4	3	1	4	0.75
6613	Psittaciformes	Psittacidae	Amazona lilacina	Amazona	Lilacine amazon	Endangered	0	1	0	0	0	0	0	1	0	1	1	0
6614	Psittaciformes	Psittacidae	Amazona lilacina	Amazona	Lilacine amazon	Endangered	1	1	0	1	0	0	0	2	1	1	2	0.5
6615	Psittaciformes	Psittacidae	Amazona lilacina	Amazona	Lilacine amazon	Endangered	5	4	0	0	0	0	0	9	5	4	9	0.555555556
6616	Psittaciformes	Psittacidae	Amazona lilacina	Amazona	Lilacine amazon	Endangered	1	0	0	0	0	0	0	1	1	0	1	1
6617	Psittaciformes	Psittacidae	Amazona lilacina	Amazona	Lilacine amazon	Endangered	2	4	0	0	0	0	0	6	2	4	6	0.333333333
6618	Psittaciformes	Psittacidae	Amazona lilacina	Amazona	Lilacine amazon	Endangered	1	1	0	0	0	0	0	2	1	1	2	0.5
6619	Psittaciformes	Psittacidae	Amazona lilacina	Amazona	Lilacine amazon	Endangered	1	0	0	0	0	0	0	1	1	0	1	1
6314	Psittaciformes	Psittacidae	Amazona ochrocephala	Amazona	Yellow-crowned amazon	Least Concern	1	0	0	0	0	0	0	1	1	0	1	1
6315	Psittaciformes	Psittacidae	Amazona ochrocephala	Amazona	Yellow-crowned amazon	Least Concern	1	0	0	0	0	0	0	1	1	0	1	1
6316	Psittaciformes	Psittacidae	Amazona ochrocephala	Amazona	Yellow-crowned amazon	Least Concern	0	1	0	0	0	0	0	1	0	1	1	0
6317	Psittaciformes	Psittacidae	Amazona ochrocephala	Amazona	Yellow-crowned amazon	Least Concern	1	1	0	0	0	0	0	2	1	1	2	0.5
6318	Psittaciformes	Psittacidae	Amazona ochrocephala	Amazona	Yellow-crowned amazon	Least Concern	1	1	0	0	0	0	0	2	1	1	2	0.5
6319	Psittaciformes	Psittacidae	Amazona ochrocephala	Amazona	Yellow-crowned amazon	Least Concern	2	2	6	0	0	0	0	10	2	2	4	0.5
6321	Psittaciformes	Psittacidae	Amazona ochrocephala	Amazona	Yellow-crowned amazon	Least Concern	0	1	0	0	0	0	0	1	0	1	1	0
6322	Psittaciformes	Psittacidae	Amazona ochrocephala	Amazona	Yellow-crowned amazon	Least Concern	1	0	1	0	0	0	0	2	1	0	1	1
6325	Psittaciformes	Psittacidae	Amazona ochrocephala	Amazona	Yellow-crowned amazon	Least Concern	1	0	0	0	0	0	0	1	1	0	1	1
6326	Psittaciformes	Psittacidae	Amazona ochrocephala	Amazona	Yellow-crowned amazon	Least Concern	2	0	0	0	0	0	0	2	2	0	2	1
6327	Psittaciformes	Psittacidae	Amazona ochrocephala	Amazona	Yellow-crowned amazon	Least Concern	0	1	0	0	0	0	0	1	0	1	1	0
6328	Psittaciformes	Psittacidae	Amazona ochrocephala	Amazona	Yellow-crowned amazon	Least Concern	1	0	0	0	0	0	0	1	1	0	1	1
6329	Psittaciformes	Psittacidae	Amazona ochrocephala	Amazona	Yellow-crowned amazon	Least Concern	1	0	0	0	0	0	0	1	1	0	1	1
6330	Psittaciformes	Psittacidae	Amazona ochrocephala	Amazona	Yellow-crowned amazon	Least Concern	0	1	0	0	0	0	0	1	0	1	1	0
6331	Psittaciformes	Psittacidae	Amazona ochrocephala	Amazona	Yellow-crowned amazon	Least Concern	0	0	0	0	1	1	0	2	1	1	2	0.5
6332	Psittaciformes	Psittacidae	Amazona ochrocephala	Amazona	Yellow-crowned amazon	Least Concern	1	1	0	0	0	0	0	2	1	1	2	0.5
6333	Psittaciformes	Psittacidae	Amazona ochrocephala	Amazona	Yellow-crowned amazon	Least Concern	0	1	0	0	0	0	0	1	0	1	1	0
6334	Psittaciformes	Psittacidae	Amazona ochrocephala	Amazona	Yellow-crowned amazon	Least Concern	0	1	0	0	0	0	0	1	0	1	1	0
6336	Psittaciformes	Psittacidae	Amazona ochrocephala	Amazona	Yellow-crowned amazon	Least Concern	0	1	0	0	0	0	0	1	0	1	1	0
6338	Psittaciformes	Psittacidae	Amazona ochrocephala	Amazona	Yellow-crowned amazon	Least Concern	0	1	0	0	0	0	0	1	0	1	1	0
6339	Psittaciformes	Psittacidae	Amazona ochrocephala	Amazona	Yellow-crowned amazon	Least Concern	0	1	0	0	0	0	0	1	0	1	1	0
6340	Psittaciformes	Psittacidae	Amazona ochrocephala	Amazona	Yellow-crowned amazon	Least Concern	1	0	0	0	0	0	0	1	1	0	1	1
6341	Psittaciformes	Psittacidae	Amazona ochrocephala	Amazona	Yellow-crowned amazon	Least Concern	2	0	0	0	0	0	0	2	2	0	2	1
6343	Psittaciformes	Psittacidae	Amazona ochrocephala	Amazona	Yellow-crowned amazon	Least Concern	0	1	0	0	0	0	0	1	0	1	1	0
6344	Psittaciformes	Psittacidae	Amazona ochrocephala	Amazona	Yellow-crowned amazon	Least Concern	1	0	1	0	0	0	0	2	1	0	1	1
6345	Psittaciformes	Psittacidae	Amazona ochrocephala	Amazona	Yellow-crowned amazon	Least Concern	0	1	0	0	0	0	0	1	0	1	1	0
6346	Psittaciformes	Psittacidae	Amazona ochrocephala	Amazona	Yellow-crowned amazon	Least Concern	1	0	2	2	0	0	0	3	1	0	1	1
6347	Psittaciformes	Psittacidae	Amazona ochrocephala	Amazona	Yellow-crowned amazon	Least Concern	1	0	0	0	0	0	0	1	1	0	1	1
6348	Psittaciformes	Psittacidae	Amazona ochrocephala	Amazona	Yellow-crowned amazon	Least Concern	2	0	0	0	0	0	0	2	2	0	2	1
6349	Psittaciformes	Psittacidae	Amazona ochrocephala	Amazona	Yellow-crowned amazon	Least Concern	0	1	3	0	0	0	0	4	0	1	1	0
6350	Psittaciformes	Psittacidae	Amazona ochrocephala	Amazona	Yellow-crowned amazon	Least Concern	0	1	0	0	0	0	0	1	0	1	1	0
6352	Psittaciformes	Psittacidae	Amazona ochrocephala	Amazona	Yellow-crowned amazon	Least Concern	0	1	0	0	0	0	0	1	0	1	1	0
6353	Psittaciformes	Psittacidae	Amazona ochrocephala	Amazona	Yellow-crowned amazon	Least Concern	1	0	0	0	0	0	0	1	1	0	1	1
6355	Psittaciformes	Psittacidae	Amazona ochrocephala	Amazona	Yellow-crowned amazon	Least Concern	1	1	3	0	0	0	0	5	1	1	2	0.5
6356	Psittaciformes	Psittacidae	Amazona ochrocephala	Amazona	Yellow-crowned amazon	Least Concern	1	0	0	0	0	0	0	1	1	0	1	1
6357	Psittaciformes	Psittacidae	Amazona ochrocephala	Amazona	Yellow-crowned amazon	Least Concern	1	2	0	0	0	0	0	3	1	2	3	0.333333333
6358	Psittaciformes	Psittacidae	Amazona ochrocephala	Amazona	Yellow-crowned amazon	Least Concern	5	4	10	0	0	0	0	19	5	4	9	0.555555556
6359	Psittaciformes	Psittacidae	Amazona ochrocephala	Amazona	Yellow-crowned amazon	Least Concern	1	0	0	0	0	0	0	1	1	0	1	1
6362	Psittaciformes	Psittacidae	Amazona ochrocephala	Amazona	Yellow-crowned amazon	Least Concern	1	0	0	0	0	0	0	1	1	0	1	1
6363	Psittaciformes	Psittacidae	Amazona ochrocephala	Amazona	Yellow-crowned amazon	Least Concern	1	0	1	0	0	0	0	2	1	0	1	1
6364	Psittaciformes	Psittacidae	Amazona ochrocephala	Amazona	Yellow-crowned amazon	Least Concern	0	1	0	0	0	0	0	1	0	1	1	0
6365	Psittaciformes	Psittacidae	Amazona ochrocephala	Amazona	Yellow-crowned amazon	Least Concern	2	1	0	0	0	0	0	3	2	1	3	0.666666667
6366	Psittaciformes	Psittacidae	Amazona ochrocephala	Amazona	Yellow-crowned amazon	Least Concern	1	0	0	0	0	0	0	1	1	0	1	1
6367	Psittaciformes	Psittacidae	Amazona ochrocephala	Amazona	Yellow-crowned amazon	Least Concern	1	0	1	0	0	0	0	2	1	0	1	1
6368	Psittaciformes	Psittacidae	Amazona ochrocephala	Amazona	Yellow-crowned amazon	Least Concern	1	1	3	0	0	0	0	5	1	1	2	0.5
6369	Psittaciformes	Psittacidae	Amazona ochrocephala	Amazona	Yellow-crowned amazon	Least Concern	1	0	0	0	0	0	0	1	1	0	1	1
6372	Psittaciformes	Psittacidae	Amazona ochrocephala	Amazona	Yellow-crowned amazon	Least Concern	0	2	1	0	0	0	0	3	0	2	2	0
6373	Psittaciformes	Psittacidae	Amazona ochrocephala	Amazona	Yellow-crowned amazon	Least Concern	3	0	0	0	0	0	0	3	3	0	3	1
6374	Psittaciformes	Psittacidae	Amazona ochrocephala	Amazona	Yellow-crowned amazon	Least Concern	2	1	0	0	0	0	0	3	2	1	3	0.666666667
6375	Psittaciformes	Psittacidae	Amazona ochrocephala	Amazona	Yellow-crowned amazon	Least Concern	1	1	4	0	0	0	0	6	1	1	2	0.5
6376	Psittaciformes	Psittacidae	Amazona ochrocephala	Amazona	Yellow-crowned amazon	Least Concern	2	0	7	0	0	0	0	9	2	0	2	1
6378	Psittaciformes	Psittacidae	Amazona ochrocephala	Amazona	Yellow-crowned amazon	Least Concern	2	2	0	0	0	0	0	4	2	2	4	0.5
6407	Psittaciformes	Psittacidae	Amazona ochrocephala	Amazona	Southern yellow-crowned amazon	Least Concern	1	1	0	0	0	0	0	2	1	1	2	0.5
6408	Psittaciformes	Psittacidae	Amazona ochrocephala	Amazona	Southern yellow-crowned amazon	Least Concern	1	0	0	0	0	0	0	1	1	0	1	1
6409	Psittaciformes	Psittacidae	Amazona ochrocephala	Amazona	Southern yellow-crowned amazon	Least Concern	12	11	0	5	0	0	0	23	12	11	23	0.52173913
6379	Psittaciformes	Psittacidae	Amazona ochrocephala	Amazona	Yellow-crowned amazon	Least Concern	0	1	0	0	0	0	0	1	0	1	1	0
6380	Psittaciformes	Psittacidae	Amazona ochrocephala	Amazona	Yellow-crowned amazon	Least Concern	3	4	0	1	0	0	0	7	3	4	7	0.428571429
6381	Psittaciformes	Psittacidae	Amazona ochrocephala	Amazona	Yellow-crowned amazon	Least Concern	0	1	0	0	0	0	0	1	0	1	1	0
6382	Psittaciformes	Psittacidae	Amazona ochrocephala	Amazona	Yellow-crowned amazon	Least Concern	0	1	0	0	0	0	0	1	0	1	1	0
6383	Psittaciformes	Psittacidae	Amazona ochrocephala	Amazona	Yellow-crowned amazon	Least Concern	0	2	0	0	0	0	0	2	0	2	2	0
6384	Psittaciformes	Psittacidae	Amazona ochrocephala	Amazona	Yellow-crowned amazon	Least Concern	1	0	0	0	0	0	0	1	1	0	1	1
6385	Psittaciformes	Psittacidae	Amazona ochrocephala	Amazona	Yellow-crowned amazon	Least Concern	1	1	0	0	0	0	0	2	1	1	2	0.5
6386	Psittaciformes	Psittacidae	Amazona ochrocephala	Amazona	Yellow-crowned amazon	Least Concern	5	7	0	0	0	0	0	12	5	7	12	0.416666667
6387	Psittaciformes	Psittacidae	Amazona ochrocephala	Amazona	Yellow-crowned amazon	Least Concern	1	1	0	0	0	0	0	2	1	1	2	0.5
6388	Psittaciformes	Psittacidae	Amazona ochrocephala	Amazona	Yellow-crowned amazon	Least Concern	1	0	0	0	0	0	0	1	1	0	1	1
6389	Psittaciformes	Psittacidae	Amazona ochrocephala	Amazona	Yellow-crowned amazon	Least Concern	2	4	0	0	0	0	0	6	2	4	6	0.333333333
6391	Psittaciformes	Psittacidae	Amazona ochrocephala	Amazona	Yellow-crowned amazon	Least Concern	1	0	0	0	0	0	0	1	1	0	1	1
6392	Psittaciformes	Psittacidae	Amazona ochrocephala	Amazona	Yellow-crowned amazon	Least Concern	0	1	0	0	0	0	0	1	0	1	1	0
6394	Psittaciformes	Psittacidae	Amazona ochrocephala	Amazona	Yellow-crowned amazon	Least Concern	1	1	0	0	0	0	0	2	1	1	2	0.5
6395	Psittaciformes	Psittacidae	Amazona ochrocephala	Amazona	Yellow-crowned amazon	Least Concern	1	2	2	0	0	0	0	5	1	2	3	0.333333333
6397	Psittaciformes	Psittacidae	Amazona ochrocephala	Amazona	Yellow-crowned amazon	Least Concern	0	1	0	0	0	0	0	1	0	1	1	0
6398	Psittaciformes	Psittacidae	Amazona ochrocephala	Amazona	Yellow-crowned amazon	Least Concern	1	0	0	0	0	0	0	1	1	0	1	1
6399	Psittaciformes	Psittacidae	Amazona ochrocephala	Amazona	Yellow-crowned amazon	Least Concern	0	1	0	0	0	0	0	1	0	1	1	0
6400	Psittaciformes	Psittacidae	Amazona ochrocephala	Amazona	Yellow-crowned amazon	Least Concern	0	1	0	0	0	0	0	1	0	1	1	0
6401	Psittaciformes	Psittacidae	Amazona ochrocephala	Amazona	Yellow-crowned amazon	Least Concern	0	1	0	0	0	0	0	1	0	1	1	0
6402	Psittaciformes	Psittacidae	Amazona ochrocephala	Amazona	Yellow-crowned amazon	Least Concern	1	0	0	0	0	0	0	1	1	0	1	1
6404	Psittaciformes	Psittacidae	Amazona ochrocephala	Amazona	Panama yellow-crowned amazon	Least Concern	6	5	0	0	0	0	0	11	6	5	11	0.545454545
6405	Psittaciformes	Psittacidae	Amazona ochrocephala	Amazona	Panama yellow-crowned amazon	Least Concern	2	1	0	0	0	0	0	3	2	1	3	0.666666667
6406	Psittaciformes	Psittacidae	Amazona ochrocephala	Amazona	Panama yellow-crowned amazon	Least Concern	0	1	0	0	0	0	0	1	0	1	1	0
6410	Psittaciformes	Psittacidae	Amazona oratrix	Amazona	Yellow-headed amazon	Endangered	5	4	0	0	0	0	0	9	5	4	9	0.555555556
6411	Psittaciformes	Psittacidae	Amazona oratrix	Amazona	Yellow-headed amazon	Endangered	1	1	0	0	0	0	0	2	1	1	2	0.5
6412	Psittaciformes	Psittacidae	Amazona oratrix	Amazona	Yellow-headed amazon	Endangered	1	0	0	0	0	0	0	1	1	0	1	1
6413	Psittaciformes	Psittacidae	Amazona oratrix	Amazona	Yellow-headed amazon	Endangered	1	1	0	0	0	0	0	2	1	1	2	0.5
6414	Psittaciformes	Psittacidae	Amazona oratrix	Amazona	Yellow-headed amazon	Endangered	1	0	0	0	0	0	0	1	1	0	1	1
6415	Psittaciformes	Psittacidae	Amazona oratrix	Amazona	Yellow-headed amazon	Endangered	0	2	0	0	0	0	0	2	0	2	2	0
6416	Psittaciformes	Psittacidae	Amazona oratrix	Amazona	Yellow-headed amazon	Endangered	0	1	1	0	0	0	0	2	0	1	1	0
6417	Psittaciformes	Psittacidae	Amazona oratrix	Amazona	Yellow-headed amazon	Endangered	3	1	2	0	0	0	0	6	3	1	4	0.75
6418	Psittaciformes	Psittacidae	Amazona oratrix	Amazona	Yellow-headed amazon	Endangered	3	3	2	0	0	0	0	8	3	3	6	0.5
6419	Psittaciformes	Psittacidae	Amazona oratrix	Amazona	Yellow-headed amazon	Endangered	73	69	0	0	0	0	0	142	73	69	142	0.514084507
6420	Psittaciformes	Psittacidae	Amazona oratrix	Amazona	Yellow-headed amazon	Endangered	1	0	0	0	0	0	0	1	1	0	1	1
6421	Psittaciformes	Psittacidae	Amazona oratrix	Amazona	Yellow-headed amazon	Endangered	1	1	0	0	0	0	0	2	1	1	2	0.5
6422	Psittaciformes	Psittacidae	Amazona oratrix	Amazona	Yellow-headed amazon	Endangered	1	1	0	0	0	0	0	2	1	1	2	0.5
6423	Psittaciformes	Psittacidae	Amazona oratrix	Amazona	Yellow-headed amazon	Endangered	1	1	0	0	0	0	0	2	1	1	2	0.5
6424	Psittaciformes	Psittacidae	Amazona oratrix	Amazona	Yellow-headed amazon	Endangered	1	1	0	0	0	0	0	2	1	1	2	0.5
6425	Psittaciformes	Psittacidae	Amazona oratrix	Amazona	Yellow-headed amazon	Endangered	1	2	0	0	0	0	0	3	1	2	3	0.333333333
6426	Psittaciformes	Psittacidae	Amazona oratrix	Amazona	Yellow-headed amazon	Endangered	3	2	1	0	0	0	0	6	3	2	5	0.6
6427	Psittaciformes	Psittacidae	Amazona oratrix	Amazona	Yellow-headed amazon	Endangered	0	1	0	0	0	0	0	1	0	1	1	0
6428	Psittaciformes	Psittacidae	Amazona oratrix	Amazona	Yellow-headed amazon	Endangered	1	0	0	0	0	0	0	1	1	0	1	1
6429	Psittaciformes	Psittacidae	Amazona oratrix	Amazona	Yellow-headed amazon	Endangered	1	0	0	0	0	0	0	1	1	0	1	1
6430	Psittaciformes	Psittacidae	Amazona oratrix	Amazona	Yellow-headed amazon	Endangered	1	0	0	0	0	0	0	1	1	0	1	1
6431	Psittaciformes	Psittacidae	Amazona oratrix	Amazona	Yellow-headed amazon	Endangered	3	1	0	0	0	0	0	4	3	1	4	0.75
6432	Psittaciformes	Psittacidae	Amazona oratrix	Amazona	Yellow-headed amazon	Endangered	4	5	10	0	0	0	0	19	4	5	9	0.444444444
6433	Psittaciformes	Psittacidae	Amazona oratrix	Amazona	Yellow-headed amazon	Endangered	0	1	0	0	0	0	0	1	0	1	1	0
6434	Psittaciformes	Psittacidae	Amazona oratrix	Amazona	Yellow-headed amazon	Endangered	2	0	0	0	0	0	0	2	2	0	2	1
6435	Psittaciformes	Psittacidae	Amazona oratrix	Amazona	Yellow-headed amazon	Endangered	3	0	0	0	0	0	0	3	3	0	3	1
6437	Psittaciformes	Psittacidae	Amazona oratrix	Amazona	Yellow-headed amazon	Endangered	1	0	0	0	0	0	0	1	1	0	1	1
6439	Psittaciformes	Psittacidae	Amazona oratrix	Amazona	Yellow-headed amazon	Endangered	1	0	0	0	0	0	0	1	1	0	1	1
6440	Psittaciformes	Psittacidae	Amazona oratrix	Amazona	Yellow-headed amazon	Endangered	3	0	0	0	0	0	0	3	3	0	3	1
6441	Psittaciformes	Psittacidae	Amazona oratrix	Amazona	Yellow-headed amazon	Endangered	1	0	0	0	0	0	0	1	1	0	1	1
6442	Psittaciformes	Psittacidae	Amazona oratrix	Amazona	Yellow-headed amazon	Endangered	0	1	0	0	0	0	0	1	0	1	1	0
6443	Psittaciformes	Psittacidae	Amazona oratrix	Amazona	Yellow-headed amazon	Endangered	3	2	2	0	0	0	0	7	3	2	5	0.6
6444	Psittaciformes	Psittacidae	Amazona oratrix	Amazona	Yellow-headed amazon	Endangered	1	1	0	0	0	0	0	2	1	1	2	0.5
6445	Psittaciformes	Psittacidae	Amazona oratrix	Amazona	Yellow-headed amazon	Endangered	1	0	0	0	0	0	0	1	1	0	1	1
6446	Psittaciformes	Psittacidae	Amazona oratrix	Amazona	Yellow-headed amazon	Endangered	4	2	7	0	0	0	0	13	4	2	6	0.666666667
6447	Psittaciformes	Psittacidae	Amazona oratrix	Amazona	Yellow-headed amazon	Endangered	2	3	10	0	0	0	0	15	2	3	5	0.4
6448	Psittaciformes	Psittacidae	Amazona oratrix	Amazona	Yellow-headed amazon	Endangered	1	1	0	0	0	0	0	2	1	1	2	0.5
6449	Psittaciformes	Psittacidae	Amazona oratrix	Amazona	Yellow-headed amazon	Endangered	1	2	0	0	0	0	0	3	1	2	3	0.333333333
6450	Psittaciformes	Psittacidae	Amazona oratrix	Amazona	Yellow-headed amazon	Endangered	2	4	5	0	0	0	0	11	2	4	6	0.333333333
6451	Psittaciformes	Psittacidae	Amazona oratrix	Amazona	Yellow-headed amazon	Endangered	2	0	0	0	1	2	0	5	3	2	5	0.6
6452	Psittaciformes	Psittacidae	Amazona oratrix	Amazona	Yellow-headed amazon	Endangered	5	3	5	0	0	0	0	13	5	3	8	0.625
6453	Psittaciformes	Psittacidae	Amazona oratrix	Amazona	Yellow-headed amazon	Endangered	1	1	3	0	0	0	0	5	1	1	2	0.5
6454	Psittaciformes	Psittacidae	Amazona oratrix	Amazona	Yellow-headed amazon	Endangered	0	1	0	0	0	0	0	1	0	1	1	0
6455	Psittaciformes	Psittacidae	Amazona oratrix	Amazona	Yellow-headed amazon	Endangered	2	0	0	0	0	0	0	2	2	0	2	1
6456	Psittaciformes	Psittacidae	Amazona oratrix	Amazona	Yellow-headed amazon	Endangered	1	0	0	0	0	0	0	1	1	0	1	1
6457	Psittaciformes	Psittacidae	Amazona oratrix	Amazona	Yellow-headed amazon	Endangered	2	0	0	0	0	0	0	2	2	0	2	1
6458	Psittaciformes	Psittacidae	Amazona oratrix	Amazona	Yellow-headed amazon	Endangered	0	1	0	0	0	0	0	1	0	1	1	0
6460	Psittaciformes	Psittacidae	Amazona oratrix	Amazona	Yellow-headed amazon	Endangered	1	2	0	0	0	0	0	3	1	2	3	0.333333333
6463	Psittaciformes	Psittacidae	Amazona oratrix	Amazona	Yellow-headed amazon	Endangered	1	0	0	0	0	0	0	1	1	0	1	1
6464	Psittaciformes	Psittacidae	Amazona oratrix	Amazona	Yellow-headed amazon	Endangered	1	0	0	0	0	0	0	1	1	0	1	1
6465	Psittaciformes	Psittacidae	Amazona oratrix	Amazona	Yellow-headed amazon	Endangered	2	0	0	0	0	0	0	2	2	0	2	1
6467	Psittaciformes	Psittacidae	Amazona oratrix	Amazona	Yellow-headed amazon	Endangered	1	1	0	0	0	0	0	2	1	1	2	0.5
6468	Psittaciformes	Psittacidae	Amazona oratrix	Amazona	Yellow-headed amazon	Endangered	0	1	0	0	0	0	0	1	0	1	1	0
6469	Psittaciformes	Psittacidae	Amazona oratrix	Amazona	Yellow-headed amazon	Endangered	1	0	0	0	0	0	0	1	1	0	1	1
6470	Psittaciformes	Psittacidae	Amazona oratrix	Amazona	Yellow-headed amazon	Endangered	1	0	0	0	0	0	0	1	1	0	1	1
6471	Psittaciformes	Psittacidae	Amazona oratrix	Amazona	Yellow-headed amazon	Endangered	1	2	2	0	0	0	0	5	1	2	3	0.333333333
6472	Psittaciformes	Psittacidae	Amazona oratrix	Amazona	Yellow-headed amazon	Endangered	0	2	0	0	0	0	0	2	0	2	2	0
6504	Psittaciformes	Psittacidae	Amazona oratrix	Amazona	Yellow-headed amazon	Endangered	0	1	0	0	0	0	0	1	0	1	1	0
6505	Psittaciformes	Psittacidae	Amazona oratrix	Amazona	Yellow-headed amazon	Endangered	1	0	0	0	0	0	0	1	1	0	1	1
6506	Psittaciformes	Psittacidae	Amazona oratrix	Amazona	Yellow-headed amazon	Endangered	2	6	0	0	0	0	0	8	2	6	8	0.25
6474	Psittaciformes	Psittacidae	Amazona oratrix	Amazona	Yellow-headed amazon	Endangered	2	0	0	0	0	0	0	2	2	0	2	1
6475	Psittaciformes	Psittacidae	Amazona oratrix	Amazona	Yellow-headed amazon	Endangered	16	9	0	0	0	0	0	25	16	9	25	0.64
6476	Psittaciformes	Psittacidae	Amazona oratrix	Amazona	Yellow-headed amazon	Endangered	0	1	0	0	0	0	0	1	0	1	1	0
6477	Psittaciformes	Psittacidae	Amazona oratrix	Amazona	Yellow-headed amazon	Endangered	2	0	0	0	0	0	0	2	2	0	2	1
6478	Psittaciformes	Psittacidae	Amazona oratrix	Amazona	Yellow-headed amazon	Endangered	1	0	0	0	0	0	0	1	1	0	1	1
6479	Psittaciformes	Psittacidae	Amazona oratrix	Amazona	Yellow-headed amazon	Endangered	6	4	1	2	0	0	0	11	6	4	10	0.6
6480	Psittaciformes	Psittacidae	Amazona oratrix	Amazona	Yellow-headed amazon	Endangered	1	2	0	0	0	0	0	3	1	2	3	0.333333333
6481	Psittaciformes	Psittacidae	Amazona oratrix	Amazona	Yellow-headed amazon	Endangered	1	1	0	0	0	0	0	2	1	1	2	0.5
6482	Psittaciformes	Psittacidae	Amazona oratrix	Amazona	Yellow-headed amazon	Endangered	0	1	0	0	0	0	0	1	0	1	1	0
6483	Psittaciformes	Psittacidae	Amazona oratrix	Amazona	Yellow-headed amazon	Endangered	1	0	0	0	0	0	0	1	1	0	1	1
6484	Psittaciformes	Psittacidae	Amazona oratrix	Amazona	Yellow-headed amazon	Endangered	1	3	0	0	0	0	0	4	1	3	4	0.25
6486	Psittaciformes	Psittacidae	Amazona oratrix	Amazona	Yellow-headed amazon	Endangered	1	0	0	0	0	0	0	1	1	0	1	1
6487	Psittaciformes	Psittacidae	Amazona oratrix	Amazona	Yellow-headed amazon	Endangered	2	4	0	0	0	0	0	6	2	4	6	0.333333333
6489	Psittaciformes	Psittacidae	Amazona oratrix	Amazona	Yellow-headed amazon	Endangered	0	1	0	0	0	0	0	1	0	1	1	0
6490	Psittaciformes	Psittacidae	Amazona oratrix	Amazona	Yellow-headed amazon	Endangered	1	0	0	0	0	0	0	1	1	0	1	1
6491	Psittaciformes	Psittacidae	Amazona oratrix	Amazona	Yellow-headed amazon	Endangered	1	0	0	0	0	0	0	1	1	0	1	1
6493	Psittaciformes	Psittacidae	Amazona oratrix	Amazona	Yellow-headed amazon	Endangered	0	1	0	0	0	0	0	1	0	1	1	0
6494	Psittaciformes	Psittacidae	Amazona oratrix	Amazona	Yellow-headed amazon	Endangered	0	1	0	0	0	0	0	1	0	1	1	0
6495	Psittaciformes	Psittacidae	Amazona oratrix	Amazona	Yellow-headed amazon	Endangered	0	1	0	0	0	0	0	1	0	1	1	0
6496	Psittaciformes	Psittacidae	Amazona oratrix	Amazona	Yellow-headed amazon	Endangered	0	1	0	0	0	0	0	1	0	1	1	0
6497	Psittaciformes	Psittacidae	Amazona oratrix	Amazona	Yellow-headed amazon	Endangered	1	0	0	0	0	0	0	1	1	0	1	1
6498	Psittaciformes	Psittacidae	Amazona oratrix	Amazona	Yellow-headed amazon	Endangered	1	0	0	0	0	0	0	1	1	0	1	1
6502	Psittaciformes	Psittacidae	Amazona oratrix	Amazona	Yellow-headed amazon	Endangered	1	0	0	0	0	0	0	1	1	0	1	1
6503	Psittaciformes	Psittacidae	Amazona oratrix	Amazona	Yellow-headed amazon	Endangered	0	1	0	0	0	0	0	1	0	1	1	0
6508	Psittaciformes	Psittacidae	Amazona pretrei	Amazona	Red-spectacled amazon	Vulnerable	2	0	0	0	0	0	0	2	2	0	2	1
6509	Psittaciformes	Psittacidae	Amazona pretrei	Amazona	Red-spectacled amazon	Vulnerable	1	0	0	0	0	0	0	1	1	0	1	1
6510	Psittaciformes	Psittacidae	Amazona pretrei	Amazona	Red-spectacled amazon	Vulnerable	2	6	0	0	0	0	0	8	2	6	8	0.25
6511	Psittaciformes	Psittacidae	Amazona pretrei	Amazona	Red-spectacled amazon	Vulnerable	2	2	0	0	0	0	0	4	2	2	4	0.5
6512	Psittaciformes	Psittacidae	Amazona rhodocorytha	Amazona	Red-browed amazon parrot	Vulnerable	2	3	3	0	0	0	0	8	2	3	5	0.4
6513	Psittaciformes	Psittacidae	Amazona rhodocorytha	Amazona	Red-browed amazon parrot	Vulnerable	5	5	0	0	0	0	0	10	5	5	10	0.5
6514	Psittaciformes	Psittacidae	Amazona rhodocorytha	Amazona	Red-browed amazon parrot	Vulnerable	3	6	1	0	0	0	0	10	3	6	9	0.333333333
6515	Psittaciformes	Psittacidae	Amazona rhodocorytha	Amazona	Red-browed amazon parrot	Vulnerable	0	1	0	0	0	0	0	1	0	1	1	0
6516	Psittaciformes	Psittacidae	Amazona rhodocorytha	Amazona	Red-browed amazon parrot	Vulnerable	8	3	0	0	0	0	0	11	8	3	11	0.727272727
6517	Psittaciformes	Psittacidae	Amazona rhodocorytha	Amazona	Red-browed amazon parrot	Vulnerable	1	0	3	0	0	0	0	4	1	0	1	1
6519	Psittaciformes	Psittacidae	Amazona rhodocorytha	Amazona	Red-browed amazon parrot	Vulnerable	0	2	0	0	0	0	0	2	0	2	2	0
6520	Psittaciformes	Psittacidae	Amazona rhodocorytha	Amazona	Red-browed amazon parrot	Vulnerable	1	0	4	0	0	0	0	5	1	0	1	1
6521	Psittaciformes	Psittacidae	Amazona tucumana	Amazona	Tucuman amazon	Vulnerable	1	0	0	0	0	0	0	1	1	0	1	1
6522	Psittaciformes	Psittacidae	Amazona tucumana	Amazona	Tucuman amazon	Vulnerable	1	1	0	0	0	0	0	2	1	1	2	0.5
6523	Psittaciformes	Psittacidae	Amazona tucumana	Amazona	Tucuman amazon	Vulnerable	1	0	0	0	0	0	0	1	1	0	1	1
6524	Psittaciformes	Psittacidae	Amazona tucumana	Amazona	Tucuman amazon	Vulnerable	2	1	0	0	0	0	0	3	2	1	3	0.666666667
6525	Psittaciformes	Psittacidae	Amazona tucumana	Amazona	Tucuman amazon	Vulnerable	1	0	0	0	0	0	0	1	1	0	1	1
6526	Psittaciformes	Psittacidae	Amazona tucumana	Amazona	Tucuman amazon	Vulnerable	0	1	0	0	0	0	0	1	0	1	1	0
6527	Psittaciformes	Psittacidae	Amazona tucumana	Amazona	Tucuman amazon	Vulnerable	1	0	0	0	0	0	0	1	1	0	1	1
6528	Psittaciformes	Psittacidae	Amazona ventralis	Amazona	Hispaniolan amazon	Vulnerable	1	1	0	0	0	0	0	2	1	1	2	0.5
6530	Psittaciformes	Psittacidae	Amazona versicolor	Amazona	St Lucia amazon	Vulnerable	0	2	0	0	0	0	0	2	0	2	2	0
6531	Psittaciformes	Psittacidae	Amazona vinacea	Amazona	Vinaceous amazon	Endangered	2	2	0	0	0	0	0	4	2	2	4	0.5
6532	Psittaciformes	Psittacidae	Amazona vinacea	Amazona	Vinaceous amazon	Endangered	2	1	0	0	0	0	0	3	2	1	3	0.666666667
6533	Psittaciformes	Psittacidae	Amazona vinacea	Amazona	Vinaceous amazon	Endangered	1	1	0	0	0	0	0	2	1	1	2	0.5
6534	Psittaciformes	Psittacidae	Amazona vinacea	Amazona	Vinaceous amazon	Endangered	1	1	0	0	0	0	0	2	1	1	2	0.5
6535	Psittaciformes	Psittacidae	Amazona vinacea	Amazona	Vinaceous amazon	Endangered	0	1	0	0	0	0	0	1	0	1	1	0
6536	Psittaciformes	Psittacidae	Amazona vinacea	Amazona	Vinaceous amazon	Endangered	3	6	0	4	0	0	0	9	3	6	9	0.333333333
6537	Psittaciformes	Psittacidae	Amazona vinacea	Amazona	Vinaceous amazon	Endangered	2	2	0	0	0	0	0	4	2	2	4	0.5
6538	Psittaciformes	Psittacidae	Amazona vinacea	Amazona	Vinaceous amazon	Endangered	1	0	0	0	0	0	0	1	1	0	1	1
6539	Psittaciformes	Psittacidae	Amazona vinacea	Amazona	Vinaceous amazon	Endangered	3	2	0	0	0	0	0	5	3	2	5	0.6
6540	Psittaciformes	Psittacidae	Amazona vinacea	Amazona	Vinaceous amazon	Endangered	1	1	0	0	0	0	0	2	1	1	2	0.5
6541	Psittaciformes	Psittacidae	Amazona vinacea	Amazona	Vinaceous amazon	Endangered	1	1	0	0	0	0	0	2	1	1	2	0.5
6542	Psittaciformes	Psittacidae	Amazona vinacea	Amazona	Vinaceous amazon	Endangered	0	1	0	0	0	0	0	1	0	1	1	0
6544	Psittaciformes	Psittacidae	Amazona vinacea	Amazona	Vinaceous amazon	Endangered	3	2	0	1	0	0	0	5	3	2	5	0.6
6545	Psittaciformes	Psittacidae	Amazona vinacea	Amazona	Vinaceous amazon	Endangered	1	1	0	0	0	0	0	2	1	1	2	0.5
6546	Psittaciformes	Psittacidae	Amazona vinacea	Amazona	Vinaceous amazon	Endangered	1	2	0	0	0	0	0	3	1	2	3	0.333333333
6547	Psittaciformes	Psittacidae	Amazona vinacea	Amazona	Vinaceous amazon	Endangered	1	1	0	0	0	0	0	2	1	1	2	0.5
6548	Psittaciformes	Psittacidae	Amazona vinacea	Amazona	Vinaceous amazon	Endangered	2	0	0	0	0	0	0	2	2	0	2	1
6549	Psittaciformes	Psittacidae	Amazona vinacea	Amazona	Vinaceous amazon	Endangered	0	1	0	0	0	0	0	1	0	1	1	0
6550	Psittaciformes	Psittacidae	Amazona vinacea	Amazona	Vinaceous amazon	Endangered	10	7	0	0	0	0	0	17	10	7	17	0.588235294
6551	Psittaciformes	Psittacidae	Amazona vinacea	Amazona	Vinaceous amazon	Endangered	0	1	0	0	0	0	0	1	0	1	1	0
6552	Psittaciformes	Psittacidae	Amazona vinacea	Amazona	Vinaceous amazon	Endangered	0	2	0	0	0	0	0	2	0	2	2	0
6553	Psittaciformes	Psittacidae	Amazona vinacea	Amazona	Vinaceous amazon	Endangered	1	0	0	0	0	0	0	1	1	0	1	1
6554	Psittaciformes	Psittacidae	Amazona vinacea	Amazona	Vinaceous amazon	Endangered	2	2	0	0	0	0	0	4	2	2	4	0.5
6556	Psittaciformes	Psittacidae	Amazona viridigenalis	Amazona	Green-cheeked amazon	Endangered	1	0	0	0	0	0	0	1	1	0	1	1
6557	Psittaciformes	Psittacidae	Amazona viridigenalis	Amazona	Green-cheeked amazon	Endangered	1	1	0	0	0	0	0	2	1	1	2	0.5
6558	Psittaciformes	Psittacidae	Amazona viridigenalis	Amazona	Green-cheeked amazon	Endangered	1	2	0	0	0	0	0	3	1	2	3	0.333333333
6559	Psittaciformes	Psittacidae	Amazona viridigenalis	Amazona	Green-cheeked amazon	Endangered	2	4	0	0	0	0	0	6	2	4	6	0.333333333
6560	Psittaciformes	Psittacidae	Amazona viridigenalis	Amazona	Green-cheeked amazon	Endangered	1	1	0	0	0	0	0	2	1	1	2	0.5
6561	Psittaciformes	Psittacidae	Amazona viridigenalis	Amazona	Green-cheeked amazon	Endangered	1	1	0	0	0	0	0	2	1	1	2	0.5
6562	Psittaciformes	Psittacidae	Amazona viridigenalis	Amazona	Green-cheeked amazon	Endangered	2	1	0	0	0	0	0	3	2	1	3	0.666666667
6563	Psittaciformes	Psittacidae	Amazona viridigenalis	Amazona	Green-cheeked amazon	Endangered	1	1	0	0	0	0	0	2	1	1	2	0.5
6564	Psittaciformes	Psittacidae	Amazona viridigenalis	Amazona	Green-cheeked amazon	Endangered	5	0	0	0	0	0	0	5	5	0	5	1
6565	Psittaciformes	Psittacidae	Amazona viridigenalis	Amazona	Green-cheeked amazon	Endangered	2	2	0	0	0	0	0	4	2	2	4	0.5
6566	Psittaciformes	Psittacidae	Amazona viridigenalis	Amazona	Green-cheeked amazon	Endangered	0	4	0	0	0	0	0	4	0	4	4	0
6567	Psittaciformes	Psittacidae	Amazona viridigenalis	Amazona	Green-cheeked amazon	Endangered	1	1	0	0	0	0	0	2	1	1	2	0.5
6568	Psittaciformes	Psittacidae	Amazona viridigenalis	Amazona	Green-cheeked amazon	Endangered	3	2	0	3	0	0	0	5	3	2	5	0.6
6569	Psittaciformes	Psittacidae	Amazona viridigenalis	Amazona	Green-cheeked amazon	Endangered	1	1	0	0	0	0	0	2	1	1	2	0.5
6570	Psittaciformes	Psittacidae	Amazona viridigenalis	Amazona	Green-cheeked amazon	Endangered	0	7	0	0	0	0	0	7	0	7	7	0
6571	Psittaciformes	Psittacidae	Amazona viridigenalis	Amazona	Green-cheeked amazon	Endangered	4	2	0	0	0	0	0	6	4	2	6	0.666666667
6572	Psittaciformes	Psittacidae	Amazona viridigenalis	Amazona	Green-cheeked amazon	Endangered	1	1	0	0	0	0	0	2	1	1	2	0.5
6573	Psittaciformes	Psittacidae	Amazona viridigenalis	Amazona	Green-cheeked amazon	Endangered	2	2	1	0	0	0	0	5	2	2	4	0.5
6574	Psittaciformes	Psittacidae	Amazona viridigenalis	Amazona	Green-cheeked amazon	Endangered	1	1	0	0	0	0	0	2	1	1	2	0.5
6575	Psittaciformes	Psittacidae	Amazona viridigenalis	Amazona	Green-cheeked amazon	Endangered	1	2	0	0	0	0	0	3	1	2	3	0.333333333
6576	Psittaciformes	Psittacidae	Amazona viridigenalis	Amazona	Green-cheeked amazon	Endangered	1	1	0	0	0	0	0	2	1	1	2	0.5
6577	Psittaciformes	Psittacidae	Amazona viridigenalis	Amazona	Green-cheeked amazon	Endangered	1	1	0	0	0	0	0	2	1	1	2	0.5
6578	Psittaciformes	Psittacidae	Amazona viridigenalis	Amazona	Green-cheeked amazon	Endangered	1	0	0	0	0	0	0	1	1	0	1	1
6579	Psittaciformes	Psittacidae	Amazona viridigenalis	Amazona	Green-cheeked amazon	Endangered	6	3	0	0	0	0	0	9	6	3	9	0.666666667
6580	Psittaciformes	Psittacidae	Amazona viridigenalis	Amazona	Green-cheeked amazon	Endangered	5	0	0	0	0	0	0	5	5	0	5	1
6582	Psittaciformes	Psittacidae	Amazona viridigenalis	Amazona	Green-cheeked amazon	Endangered	1	0	3	0	0	0	0	4	1	0	1	1
6583	Psittaciformes	Psittacidae	Amazona viridigenalis	Amazona	Green-cheeked amazon	Endangered	6	4	13	0	0	0	0	23	6	4	10	0.6
6585	Psittaciformes	Psittacidae	Amazona viridigenalis	Amazona	Green-cheeked amazon	Endangered	2	0	0	0	0	0	0	2	2	0	2	1
6586	Psittaciformes	Psittacidae	Amazona viridigenalis	Amazona	Green-cheeked amazon	Endangered	1	0	0	0	0	0	0	1	1	0	1	1
6587	Psittaciformes	Psittacidae	Amazona viridigenalis	Amazona	Green-cheeked amazon	Endangered	0	1	0	0	0	0	0	1	0	1	1	0
6588	Psittaciformes	Psittacidae	Amazona viridigenalis	Amazona	Green-cheeked amazon	Endangered	1	1	0	0	0	0	0	2	1	1	2	0.5
6589	Psittaciformes	Psittacidae	Amazona viridigenalis	Amazona	Green-cheeked amazon	Endangered	1	0	0	0	0	0	0	1	1	0	1	1
6590	Psittaciformes	Psittacidae	Amazona viridigenalis	Amazona	Green-cheeked amazon	Endangered	0	1	0	0	0	0	0	1	0	1	1	0
6591	Psittaciformes	Psittacidae	Amazona viridigenalis	Amazona	Green-cheeked amazon	Endangered	1	0	0	0	0	0	0	1	1	0	1	1
6593	Psittaciformes	Psittacidae	Amazona viridigenalis	Amazona	Green-cheeked amazon	Endangered	0	1	0	0	0	0	0	1	0	1	1	0
6594	Psittaciformes	Psittacidae	Amazona viridigenalis	Amazona	Green-cheeked amazon	Endangered	0	2	0	0	0	0	0	2	0	2	2	0
6595	Psittaciformes	Psittacidae	Amazona xantholora	Amazona	Yellow-lored amazon	Least Concern	1	1	0	0	0	0	0	2	1	1	2	0.5
6596	Psittaciformes	Psittacidae	Amazona xantholora	Amazona	Yellow-lored amazon	Least Concern	1	0	1	0	0	0	0	2	1	0	1	1
2847	Anseriformes	Anatidae	Amazonetta brasiliensis	Amazonetta	Brazilian teal	9999	1	1	0	0	0	0	0	2	1	1	2	0.5
2848	Anseriformes	Anatidae	Amazonetta brasiliensis	Amazonetta	Brazilian teal	9999	20	20	1	5	0	0	0	41	20	20	40	0.5
2849	Anseriformes	Anatidae	Amazonetta brasiliensis	Amazonetta	Brazilian teal	Least Concern	1	0	2	0	0	0	0	3	1	0	1	1
2850	Anseriformes	Anatidae	Amazonetta brasiliensis	Amazonetta	Brazilian teal	Least Concern	4	4	3	3	0	0	0	11	4	4	8	0.5
2851	Anseriformes	Anatidae	Amazonetta brasiliensis	Amazonetta	Brazilian teal	Least Concern	1	1	1	0	0	0	0	3	1	1	2	0.5
2852	Anseriformes	Anatidae	Amazonetta brasiliensis	Amazonetta	Brazilian teal	Least Concern	0	3	0	0	0	0	0	3	0	3	3	0
2853	Anseriformes	Anatidae	Amazonetta brasiliensis	Amazonetta	Brazilian teal	Least Concern	1	2	0	0	0	0	0	3	1	2	3	0.333333333
2854	Anseriformes	Anatidae	Amazonetta brasiliensis	Amazonetta	Brazilian teal	Least Concern	18	7	0	8	0	0	0	25	18	7	25	0.72
2855	Anseriformes	Anatidae	Amazonetta brasiliensis	Amazonetta	Brazilian teal	Least Concern	0	0	1	0	0	0	0	1	0	0	0	9999
2856	Anseriformes	Anatidae	Amazonetta brasiliensis	Amazonetta	Brazilian teal	Least Concern	1	0	0	0	0	0	0	1	1	0	1	1
2857	Anseriformes	Anatidae	Amazonetta brasiliensis	Amazonetta	Brazilian teal	Least Concern	0	1	0	0	0	0	0	1	0	1	1	0
2858	Anseriformes	Anatidae	Amazonetta brasiliensis	Amazonetta	Brazilian teal	Least Concern	6	2	0	0	0	0	0	8	6	2	8	0.75
2859	Anseriformes	Anatidae	Amazonetta brasiliensis	Amazonetta	Brazilian teal	Least Concern	0	4	0	0	0	0	0	4	0	4	4	0
2860	Anseriformes	Anatidae	Amazonetta brasiliensis	Amazonetta	Brazilian teal	Least Concern	1	1	0	0	0	0	0	2	1	1	2	0.5
2861	Anseriformes	Anatidae	Amazonetta brasiliensis	Amazonetta	Brazilian teal	Least Concern	1	1	0	0	0	0	0	2	1	1	2	0.5
2862	Anseriformes	Anatidae	Amazonetta brasiliensis	Amazonetta	Brazilian teal	Least Concern	0	1	0	0	0	0	0	1	0	1	1	0
2863	Anseriformes	Anatidae	Amazonetta brasiliensis	Amazonetta	Brazilian teal	Least Concern	1	2	0	0	0	0	0	3	1	2	3	0.333333333
2864	Anseriformes	Anatidae	Amazonetta brasiliensis	Amazonetta	Brazilian teal	Least Concern	2	2	0	0	0	0	0	4	2	2	4	0.5
2865	Anseriformes	Anatidae	Amazonetta brasiliensis	Amazonetta	Brazilian teal	Least Concern	2	2	0	0	0	0	0	4	2	2	4	0.5
2866	Anseriformes	Anatidae	Amazonetta brasiliensis	Amazonetta	Brazilian teal	Least Concern	1	1	0	0	0	0	0	2	1	1	2	0.5
2867	Anseriformes	Anatidae	Amazonetta brasiliensis	Amazonetta	Brazilian teal	Least Concern	4	2	0	0	0	0	0	6	4	2	6	0.666666667
2868	Anseriformes	Anatidae	Amazonetta brasiliensis	Amazonetta	Brazilian teal	Least Concern	1	1	0	0	0	0	0	2	1	1	2	0.5
2869	Anseriformes	Anatidae	Amazonetta brasiliensis	Amazonetta	Brazilian teal	Least Concern	0	0	0	0	0	0	3	3	0	0	0	9999
2870	Anseriformes	Anatidae	Amazonetta brasiliensis	Amazonetta	Brazilian teal	Least Concern	3	1	4	0	0	0	0	8	3	1	4	0.75
2871	Anseriformes	Anatidae	Amazonetta brasiliensis	Amazonetta	Brazilian teal	Least Concern	0	1	0	0	0	0	0	1	0	1	1	0
2872	Anseriformes	Anatidae	Amazonetta brasiliensis	Amazonetta	Brazilian teal	Least Concern	0	1	0	0	0	0	0	1	0	1	1	0
2873	Anseriformes	Anatidae	Amazonetta brasiliensis	Amazonetta	Brazilian teal	Least Concern	10	8	0	5	0	0	0	18	10	8	18	0.555555556
2874	Anseriformes	Anatidae	Amazonetta brasiliensis	Amazonetta	Brazilian teal	Least Concern	3	1	0	0	0	0	0	4	3	1	4	0.75
2875	Anseriformes	Anatidae	Amazonetta brasiliensis	Amazonetta	Brazilian teal	Least Concern	9	3	0	4	0	0	0	12	9	3	12	0.75
2876	Anseriformes	Anatidae	Amazonetta brasiliensis	Amazonetta	Brazilian teal	Least Concern	2	1	0	0	0	0	0	3	2	1	3	0.666666667
2877	Anseriformes	Anatidae	Amazonetta brasiliensis	Amazonetta	Brazilian teal	Least Concern	1	0	0	0	0	0	0	1	1	0	1	1
2878	Anseriformes	Anatidae	Amazonetta brasiliensis	Amazonetta	Brazilian teal	Least Concern	1	1	0	0	0	0	0	2	1	1	2	0.5
2879	Anseriformes	Anatidae	Amazonetta brasiliensis	Amazonetta	Brazilian teal	Least Concern	0	1	0	0	0	0	0	1	0	1	1	0
2880	Anseriformes	Anatidae	Amazonetta brasiliensis	Amazonetta	Brazilian teal	Least Concern	2	2	0	0	0	0	0	4	2	2	4	0.5
2881	Anseriformes	Anatidae	Amazonetta brasiliensis	Amazonetta	Brazilian teal	Least Concern	1	1	0	0	0	0	0	2	1	1	2	0.5
2882	Anseriformes	Anatidae	Amazonetta brasiliensis	Amazonetta	Brazilian teal	Least Concern	2	1	0	0	0	0	0	3	2	1	3	0.666666667
2883	Anseriformes	Anatidae	Amazonetta brasiliensis	Amazonetta	Brazilian teal	Least Concern	4	3	5	0	0	0	0	12	4	3	7	0.571428571
2884	Anseriformes	Anatidae	Amazonetta brasiliensis	Amazonetta	Brazilian teal	Least Concern	5	3	3	0	0	0	0	11	5	3	8	0.625
2885	Anseriformes	Anatidae	Amazonetta brasiliensis	Amazonetta	Brazilian teal	Least Concern	3	0	0	0	0	0	0	3	3	0	3	1
2886	Anseriformes	Anatidae	Amazonetta brasiliensis	Amazonetta	Lesser Brazilian teal	Least Concern	2	0	0	0	0	0	0	2	2	0	2	1
2887	Anseriformes	Anatidae	Amazonetta brasiliensis	Amazonetta	Lesser Brazilian teal	Least Concern	5	2	0	5	0	0	0	7	5	2	7	0.714285714
2888	Anseriformes	Anatidae	Amazonetta brasiliensis	Amazonetta	Lesser Brazilian teal	Least Concern	1	1	0	0	0	0	0	2	1	1	2	0.5
2889	Anseriformes	Anatidae	Amazonetta brasiliensis	Amazonetta	Lesser Brazilian teal	Least Concern	10	14	0	2	0	0	0	24	10	14	24	0.416666667
2890	Anseriformes	Anatidae	Amazonetta brasiliensis	Amazonetta	Lesser Brazilian teal	Least Concern	1	1	0	0	0	0	0	2	1	1	2	0.5
2891	Anseriformes	Anatidae	Amazonetta brasiliensis	Amazonetta	Lesser Brazilian teal	Least Concern	0	1	0	0	0	0	0	1	0	1	1	0
2892	Anseriformes	Anatidae	Amazonetta brasiliensis	Amazonetta	Lesser Brazilian teal	Least Concern	2	0	0	0	0	0	0	2	2	0	2	1
2893	Anseriformes	Anatidae	Amazonetta brasiliensis	Amazonetta	Lesser Brazilian teal	Least Concern	0	0	1	0	0	0	0	1	0	0	0	9999
2894	Anseriformes	Anatidae	Amazonetta brasiliensis	Amazonetta	Greater Brazilian teal	Least Concern	4	4	0	0	0	0	0	8	4	4	8	0.5
2895	Anseriformes	Anatidae	Amazonetta brasiliensis	Amazonetta	Greater Brazilian teal	Least Concern	1	2	1	0	0	0	0	4	1	2	3	0.333333333
2896	Anseriformes	Anatidae	Amazonetta brasiliensis	Amazonetta	Greater Brazilian teal	Least Concern	2	0	0	0	0	0	0	2	2	0	2	1
2897	Anseriformes	Anatidae	Amazonetta brasiliensis	Amazonetta	Greater Brazilian teal	Least Concern	0	2	0	0	0	0	0	2	0	2	2	0
[truncated: 41,061 more rows]
